# Supplementary material for: A new regulator in the crossroads of oxidative stress resistance and virulence in Candida glabrata: The transcription factor CgTog1
Source: Virulence. 2020 Oct 31;11(1):1522–38. doi: 10.1080/21505594.2020.1839231 (PMC7605352; doi:10.1080/21505594.2020.1839231)
Supplement: Supplemental Material [file KVIR_A_1839231_SM7285.zip › Supplementary_Table_S1.xlsx]

## Sheet: WT H2O2 - WT control
WT H2O2/Wt Control
ORF	log2FoldChange	padj	Name
CAGL0L08008g	7.68107181998622	1.24176561605579e-98
CAGL0K06259g	7.25352030816243	3.42011746555197e-75	TSA1
CAGL0L05258g	7.1766567384906	8.34322699760767e-31
CAGL0I01166g	6.1345357378846	1.7421565848987e-26	TRR1
CAGL0C05461g	6.00357054403395	6.68847743914334e-24
CAGL0G06798g	5.90650794449793	2.18172102835799e-20
CAGL0F00715g	5.73231604181339	5.42025219309332e-13
CAGL0F07293g	5.70257510401687	3.03964156080526e-133
CAGL0G05632g	5.64753634387449	7.37641667074798e-11
CAGL0M12771g	5.52322200922697	1.5000330836144e-09
CAGL0D05632g	5.43755534457556	1.14637616909424e-45
CAGL0B04675g	5.43142989010134	1.67606182382894e-93
CAGL0J00363g	5.3230301933868	1.13446460179911e-21
CAGL0I04290g	5.30307242423922	3.76425425803011e-08
CAGL0G07645g	5.28317088046771	0.00186981473367365
CAGL0F00132g	5.24723028098358	2.23860886497609e-24
CAGL0H09922g	4.87930597122683	2.55035033134653e-16
CAGL0B02838g	4.77299053128182	2.62451878740573e-46	MUP1
CAGL0G05269g	4.71763334770678	1.39717491227769e-50
CAGL0M08552g	4.71679054588135	9.00917580446566e-31
CAGL0A01804g	4.71391188017632	2.45569417413098e-14	HXT1
CAGL0A00935g	4.61953316448829	8.96748756495382e-08
CAGL0D00748g	4.61620276350506	4.83565817899463e-18
CAGL0D06666g	4.56866596822806	0.000670730547621468
CAGL0E06688g	4.39526525340124	1.47983500732876e-18	EPA3
CAGL0M11044g	4.39165896142652	5.21056095649265e-13
CAGL0B01243g	4.25339708318895	1.04595713438824e-17	MATalpha1
CAGL0L05742g	4.25046427425319	7.40309721685925e-85
CAGL0H06017g	4.22979262540538	6.42457662089061e-27	FLR1
CAGL0B00990g	4.09045036857392	2.37614947718745e-29	HBN1
CAGL0K08756g	4.0857234228399	3.92860929953516e-20	AP5
CAGL0F05247g	4.08146617165577	2.99470124598028e-38
CAGL0M09471g	4.05450125892609	6.18215739994815e-10
CAGL0F04543g	4.04367252935946	0.000344897685460046
CAGL0H04191g	4.01814943017458	2.29095693740861e-71
CAGL0G09273g	3.98215604009301	2.84849709309955e-55
CAGL0A04499g	3.97154706749849	6.77643692674191e-10
CAGL0K10890g	3.93162287982194	3.73166590960178e-13
CAGL0E06006g	3.81640234325177	1.31514817658306e-13
CAGL0B02343g	3.78786622597138	1.74028439977321e-06
CAGL0E04092g	3.77192046050283	1.65835815824058e-09	SIT1
CAGL0G09262g	3.76803522238378	6.40371497251594e-23
CAGL0J11374g	3.76193207804156	0.0079616334364518
CAGL0G02255g	3.73055232232009	1.49928028611999e-76
CAGL0A03476g	3.71856409485535	1.77907930365239e-71	SMF3
CAGL0F03399g	3.70951577566697	4.96226606108103e-31	SCS7
CAGL0M02629g	3.69720105569538	5.58052809383463e-75
CAGL0K10879g	3.68912398842121	3.57820687902371e-29
CAGL0K10868g	3.68694777287184	2.21065253227186e-10	CTA1
CAGL0H03817g	3.61440534412735	1.9247402875013e-64
CAGL0D05434g	3.60867691738235	1.41124155537853e-13
CAGL0K07348g	3.60750440055065	4.88910529964732e-08
CAGL0H02739g	3.57066065024812	1.60320357090701e-19	MAS1
CAGL0E06666g	3.54202221866748	2.3512707632987e-65	EPA2
CAGL0M12100g	3.52884258812601	3.77351932083575e-21
CAGL0L05434g	3.52868295974808	1.82155144090425e-33	SUN4
CAGL0K01155g	3.49031355187371	1.50368697824882e-15
CAGL0G01947g	3.48790968557541	2.68864820687764e-47
CAGL0I06226g	3.4716339601738	3.3289836481067e-11
CAGL0M11682g	3.46148620040664	5.66978745942116e-64
CAGL0F09273g	3.39454832264238	4.00621834498052e-37
CAGL0F00176g	3.38741079659436	1.05583118906184e-20
CAGL0M05907g	3.34758937983064	6.8235232899578e-16
CAGL0B00264g	3.34382902907588	1.04581945008122e-13	MTLalpha2
CAGL0E05280g	3.33826240037658	3.04226966276547e-24	GRE2(B)
CAGL0G08624g	3.32787157229656	4.92182339947477e-16	QDR2
CAGL0H08558g	3.29326172683599	3.97408631841776e-26	ATG11
CAGL0M07942g	3.28953205932895	9.25157141621039e-15
CAGL0G09042g	3.26683715043372	3.31778640106441e-49
CAGL0H02563g	3.25915194662098	4.88793158710399e-21
CAGL0H03113g	3.25003768679695	1.1183116312066e-17
CAGL0I10147g	3.23728553892336	1.32700422872537e-49	PWP1
CAGL0J02706g	3.23276355810817	2.5605483100062e-05
CAGL0A00132g	3.21401256812848	1.23352832707524e-12
CAGL0E01749g	3.21337543914192	6.61498652241732e-19	YPS4
CAGL0M03421g	3.20850120259373	0.000204100276479116
CAGL0H00660g	3.19704232212013	7.4425240243027e-17
CAGL0J07590g	3.15609826649957	3.26873557543232e-35
CAGL0L04664g	3.14830214303668	8.5692294366171e-53	HEM15
CAGL0K00803g	3.13299235538754	3.69395610406854e-35	TRX2
CAGL0J10494g	3.13125749897612	5.23325028664006e-07
CAGL0F01793g	3.13110290108575	1.28404003725108e-10	ERG3
CAGL0K07766g	3.1293616410141	4.42652938615241e-16
CAGL0G06182g	3.08693908058062	5.37699659071883e-23
CAGL0I07557g	3.08244111033089	2.20791592863099e-34
CAGL0F08305g	3.08243669783002	1.34563213938526e-45
CAGL0E03740g	3.0778238014033	2.72233966108438e-46
CAGL0I00748g	3.04742639474966	9.48713082244519e-10
CAGL0K12078g	3.0261609019782	2.17490617941618e-06
CAGL0D05654g	2.99506465343896	5.35608850454182e-07
CAGL0C03938g	2.99064868663808	2.03827364649627e-10
CAGL0G08195g	2.97536010656838	2.91174424431319e-44
CAGL0J00451g	2.97303977417465	3.8270119715517e-05
CAGL0H03091g	2.95944296694562	4.24334780662831e-45
CAGL0H05863g	2.95395332615837	6.8482370563078e-06
CAGL0H03487g	2.95226903668426	4.17802181463337e-25	AFT1
CAGL0I04328g	2.91141430087194	1.44539121654405e-33
CAGL0H00528g	2.91105662747908	6.55256483237401e-20
CAGL0M01716g	2.90225815348186	2.22409581999555e-21
CAGL0J06088g	2.90165369381181	0.000368624739682871
CAGL0K00110g	2.90062007905341	1.84575046262628e-25	AWP2
CAGL0I00726g	2.88427922799581	1.05939695725011e-05
CAGL0J07986g	2.88035183376074	2.17617051609168e-07
CAGL0L07766g	2.86779630016564	2.04792429775042e-17
CAGL0L09361g	2.86239330811756	0.0109970484479926
CAGL0I00352g	2.85879015129103	5.62181680257816e-33
CAGL0K00429g	2.84896544767342	4.08456812350029e-07
CAGL0H07645g	2.83269245976415	6.65669470084761e-05
CAGL0G00946g	2.81791843931129	1.56122869155971e-27
CAGL0F05797g	2.8081112524949	5.27656349898997e-26
CAGL0J07326g	2.80657560201973	1.79350459439355e-32
CAGL0K00121g	2.80619421413651	2.02669590274626e-23
CAGL0J02794g	2.78209340500447	5.00745704903091e-36
CAGL0M00132g	2.77961154357957	4.32085424141737e-12	EPA12
CAGL0J08074g	2.77944638113603	6.56836977392731e-25
CAGL0M07744g	2.77312288685195	1.18530637037458e-19
CAGL0G04917g	2.76436036706192	5.85789249063635e-15
CAGL0C04213g	2.76124234467496	0.0094803939131036
CAGL0J08932g	2.74179272292335	5.61900434105126e-11
CAGL0L06006g	2.72767021606752	4.17970181370004e-11
CAGL0H06303g	2.70428300382588	1.5770763480463e-34
CAGL0K09306g	2.69271957681075	7.4958085197414e-32
CAGL0B00594g	2.68225659770621	6.28710193949276e-17
CAGL0J02112g	2.68019492418379	3.2986950395015e-16
CAGL0A03905g	2.67047067053482	0.00665622454325281	HMX1
CAGL0H04631g	2.66901911330813	2.45912756570188e-40	AP1
CAGL0H05665g	2.65109762337064	8.06504871529348e-20	GLR1
CAGL0I09724g	2.63905847332633	0.000503385096414815
CAGL0L11990g	2.61658959852889	7.97434705393362e-08
CAGL0K10428g	2.61589652401073	1.77419382161249e-07
CAGL0F04279g	2.60043431420362	5.02019669226442e-12
CAGL0D01496g	2.59866262942021	4.53080389900177e-10
CAGL0E00363g	2.59583049203384	0.00338587806676512
CAGL0I09460g	2.5912734847418	1.36825507588729e-15
CAGL0A01628g	2.57955994517602	1.20808699188798e-06	MIG1
CAGL0L01771g	2.57617975422551	1.93771363102484e-15
CAGL0G10021g	2.56477730697704	1.89843257185463e-11
CAGL0D03608g	2.56372700260492	0.0140343473147057
CAGL0F05709g	2.55683017385432	0.00545363046248141
CAGL0C01507g	2.55325006182935	2.44198567342632e-32
CAGL0G02871g	2.55015873613904	0.00066990963131533
CAGL0C03740g	2.545562240163	1.83984376021701e-10
CAGL0F01815g	2.54036607537434	9.61487827464343e-35
CAGL0L02915g	2.53180064524366	0.00206532453217047
CAGL0E04466g	2.52361457449089	0.0157896738165773
CAGL0I04862g	2.50492352987254	1.31341136801655e-35	SNQ2
CAGL0J09284g	2.50458190931392	1.41404215465906e-07
CAGL0F02513g	2.50147918178008	0.000152304645296789
CAGL0K09416g	2.49761637097559	0.0344978534209902
CAGL0G05247g	2.49694378043877	3.56767240928163e-07
CAGL0M04213g	2.49041270738766	2.00246667597888e-27
CAGL0H05687g	2.48621297123021	3.77028929326872e-25
CAGL0D05082g	2.47679833907537	2.16113975192959e-29
CAGL0H02491g	2.4761775299297	0.00101083096034869
CAGL0E00583g	2.4736650286675	1.83400672590567e-27
CAGL0E04488g	2.47279903639235	1.30393983523123e-09
CAGL0F00649g	2.46900398194611	2.64702619234134e-15
CAGL0L06402g	2.46392280014708	6.39595629171917e-21	YCF1
CAGL0I04180g	2.45741286319266	2.29941879569415e-17	AMT1
CAGL0I05544g	2.45117488060937	1.48300677222155e-14
CAGL0F01551g	2.44855041935555	0.00128630214241305
CAGL0I01694g	2.4444037949252	5.31532636464751e-11
CAGL0B02607g	2.44304151486342	0.00022443679835074	HEM1
CAGL0G08217g	2.44221726064032	1.26693042302273e-18
CAGL0C05467g	2.44183374949624	1.2398801773585e-07
CAGL0G06314g	2.44172890708828	5.80797443857261e-16
CAGL0E04554g	2.43924200343497	1.92231477257176e-24
CAGL0I00116g	2.4323665049236	1.01501631586623e-13
CAGL0I09350g	2.42928634339031	0.00532262670679983
CAGL0I09152g	2.41940387323555	0.000224575223497044
CAGL0K03069g	2.41247396495174	7.28798958892788e-23
CAGL0K09823g	2.40446909878524	1.16893545393644e-09
CAGL0K08316g	2.39992974588704	8.18102897338936e-13	RHO4
CAGL0F04829g	2.39840799243531	4.64643291452128e-24
CAGL0I06809g	2.38899587073647	7.90872710831443e-20
CAGL0B02519g	2.38456109326111	4.93390161420938e-09
CAGL0C03850g	2.38221187498991	1.12759049403606e-06
CAGL0D04114g	2.37261565483323	4.45747133483201e-30	NCP1
CAGL0G02761g	2.36352498913724	0.0228836813835896
CAGL0J05962g	2.36201380738272	2.34919355345682e-27
CAGL0E05984g	2.35736362203705	4.44917104381563e-05
CAGL0J07678g	2.34981753227993	0.000862842265144772
CAGL0K06985g	2.34878421321617	1.78748435325071e-26
CAGL0I06380g	2.34154538434827	4.7859248798151e-14	RPM2
CAGL0H08778g	2.34055890645224	2.10120946837812e-07
CAGL0K01441g	2.33815613660208	4.9714177093382e-09
CAGL0L05500g	2.33684180261212	0.01958755111494
CAGL0G05874g	2.33435666512528	0.000207330899657628
CAGL0E06094g	2.33399535006618	0.00395754961911402
CAGL0I01342g	2.32518610935863	0.00320010994506906
CAGL0J05412g	2.32500214718496	0.0306705007891705
CAGL0C02233g	2.31591333623822	4.38592379243027e-07
CAGL0J11891g	2.31441700551347	2.31616396064842e-05	AWP3
CAGL0A01826g	2.31409742134747	1.70514913875744e-07	HXT5
CAGL0J03388g	2.31390317979508	3.63811251279442e-26
CAGL0J06138g	2.30339264053348	6.30329430730857e-25
CAGL0F08767g	2.30253065220066	0.0430707768788049
CAGL0B02079g	2.29655940848037	0.000357256191886573
CAGL0J08910g	2.29544067043625	9.58527190298837e-07
CAGL0E05434g	2.28891264719772	3.08727166900876e-27
CAGL0L02981g	2.28524095968761	0.00819476778388999
CAGL0F04631g	2.28309069838803	1.03324362459242e-06
CAGL0I00506g	2.28127093603386	1.90265117752291e-06
CAGL0G05742g	2.27952873499261	0.0483257157154136
CAGL0L12584g	2.27897791894382	1.64443702559042e-26
CAGL0K12254g	2.27009102640832	3.21911445999749e-22
CAGL0L09647g	2.26816476973949	0.00315780266356908
CAGL0K08074g	2.26646481205427	1.55069246921856e-11
CAGL0L08250g	2.25995530723546	8.42499627003452e-24
CAGL0M02607g	2.25562557124439	3.06328554607098e-12
CAGL0J08162g	2.25276985771607	4.9714177093382e-09
CAGL0E03201g	2.25182151783257	1.08574960746818e-10
CAGL0A01650g	2.24911177684419	8.56373739040631e-19
CAGL0G08800g	2.24729201898547	6.26442751829495e-16
CAGL0G01540g	2.24422658510323	1.54511056499336e-05	NCE103
CAGL0H05951g	2.24095273698517	5.60966813258387e-13
CAGL0J03058g	2.23490709759598	1.27416162730392e-09
CAGL0F07557g	2.23444351493585	8.2647515213245e-20
CAGL0J11968g	2.22989526632951	3.72768882028215e-17	EPA15
CAGL0L08481g	2.22233595561751	7.210360187964e-08
CAGL0G09493g	2.2201344374335	3.71257694510847e-23
CAGL0L08844g	2.21463062786694	2.94072531165277e-09
CAGL0J05159g	2.20628767024187	1.68167142453038e-23
CAGL0I00330g	2.20353923135716	1.05939695725011e-05
CAGL0F09097g	2.19584554555167	7.09558407616066e-10	SKN7
CAGL0D05500g	2.19518212289983	0.00471857536275855
CAGL0E01243g	2.18551381701418	2.18560669467681e-15	CTH2
CAGL0J05346g	2.18131512119257	4.78714033880566e-09
CAGL0L07040g	2.17695602910797	2.69438644020206e-11
CAGL0D03322g	2.15478432257642	0.000222893604264714
CAGL0K12958g	2.15186771125002	3.59074695432159e-06
CAGL0J07062g	2.14986450596946	0.00121224498590877
CAGL0A04323g	2.14759847139192	3.28772496591849e-05
CAGL0M03949g	2.14403740184354	1.00005476212276e-09
CAGL0L10142g	2.14397271161767	1.85602807625306e-14	RSB1
CAGL0D02112g	2.11952509996979	5.44669019183771e-13
CAGL0D04686g	2.11591853213718	9.87737136343607e-07
CAGL0M11704g	2.11109522967343	1.82419797055971e-22	AHP1
CAGL0J11682g	2.11017650895674	4.1849726994202e-11
CAGL0K04367g	2.10979059642601	1.09700558310246e-07
CAGL0K09152g	2.10811888258309	0.00148469446476292
CAGL0D03410g	2.10587963361005	0.00498136625150025
CAGL0G08294g	2.1047679687986	0.00288557518185442
CAGL0K12738g	2.09823462881329	1.45858611971396e-10
CAGL0L07018g	2.09777908117109	0.0214618556040765
CAGL0I01100g	2.09504050581686	1.1415155140859e-20	GCY1
CAGL0J04202g	2.08809438024467	5.28754473609716e-18	HSP12
CAGL0E02189g	2.0857859236364	5.36100020471683e-21
CAGL0L05170g	2.07963834093081	0.038715051248543
CAGL0B04103g	2.07951902661631	1.25900118388532e-06
CAGL0L10186g	2.07560077669302	1.10241758890372e-16
CAGL0G08151g	2.07366482152827	2.31888785577584e-11
CAGL0F03157g	2.07277399435631	1.72517341905633e-10
CAGL0F07645g	2.06530532357067	0.0427117662849529
CAGL0A03102g	2.06359833041115	0.00896278036665432	ARO10
CAGL0C02123g	2.06038944616403	6.24754133845421e-18
CAGL0D05566g	2.05658101119194	1.11603693729219e-06
CAGL0A04675g	2.04986242112662	0.000497127932431683
CAGL0G02783g	2.04984565118325	0.0276357520354206
CAGL0J04048g	2.04832382243729	9.89736582474799e-11
CAGL0L03630g	2.04790438643507	1.29326032362303e-09	GSH1
CAGL0J06116g	2.04568241820616	4.05507472000283e-21
CAGL0G03267g	2.04486753259477	0.00408378823419861
CAGL0L00935g	2.04428441383614	1.49753643379463e-14	APQ12
CAGL0E01023g	2.0425603866964	3.65778390251813e-12
CAGL0L10692g	2.03359708576452	3.69906249726521e-20
CAGL0K05813g	2.03272942573807	8.18555163272984e-18
CAGL0I07865g	2.03161792983396	2.62568226687704e-21
CAGL0C01419g	2.02102542327363	0.00156020698881281
CAGL0I08943g	2.01803235819964	1.2927071081587e-06
CAGL0J11462g	2.01755334891956	3.96133537681382e-07
CAGL0M10087g	2.01571844029917	3.71988742812221e-19	YAP3b
CAGL0H06567g	2.01534307304136	9.41721706977606e-08
CAGL0B04301g	2.00544347442974	2.9811572368824e-16
CAGL0K12804g	2.00012408958759	0.0139997379412325
CAGL0B01727g	1.99381548501531	5.11116113668819e-09
CAGL0C05621g	1.99109380936797	0.00826626489692226
CAGL0I06721g	1.99039890315287	1.35568483469267e-05
CAGL0E00605g	1.98525447818987	4.01798794290518e-18
CAGL0K03333g	1.9838902250303	1.77313752612751e-07
CAGL0K01881g	1.98026386097181	7.94345362241442e-12
CAGL0D02486g	1.97856507803277	4.631849078217e-11
CAGL0K06303g	1.97534868055729	1.47081471793683e-05
CAGL0E04598g	1.9745775623381	1.23505145477587e-20	CDC34
CAGL0I05654g	1.97433167006618	0.00218692021413363
CAGL0E04356g	1.97405512352262	2.23184390401152e-14
CAGL0M02101g	1.9707229126942	2.72805469748915e-09
CAGL0L06688g	1.96886095649221	2.92412149434797e-19
CAGL0J08459g	1.9683355463346	2.97566584326743e-18
CAGL0E05786g	1.96125625622317	5.60684903477033e-10
CAGL0H09614g	1.95850483330367	2.9586770079016e-05
CAGL0M03663g	1.95389345623157	3.85662117614477e-11
CAGL0K01727g	1.94136300206673	1.20161454066473e-18	RPN4
CAGL0J03146g	1.93995982555889	5.04248991960647e-20
CAGL0A01782g	1.93379089840769	0.000526901590612901	HXT4
CAGL0D05214g	1.93095745461954	0.0151008094042405
CAGL0L09339g	1.93037649450671	0.000465752872480651	HAA1
CAGL0A01606g	1.92889113642126	6.98542507700481e-07
CAGL0I04246g	1.92721005193812	0.020595842244556
CAGL0H01375g	1.92564967698436	7.99296286582815e-06	SUR2
CAGL0J03630g	1.92179540756457	9.6493663248039e-13
CAGL0K10824g	1.9141150013777	6.03985236201354e-21
CAGL0H09988g	1.91280546014062	2.63429040289266e-07
CAGL0I01056g	1.91118722121328	2.02863449188016e-18
CAGL0G06974g	1.90828526948366	3.4450658340214e-14
CAGL0G04169g	1.90141345280525	1.37420599543549e-07
CAGL0I07887g	1.89931326954464	4.3427164637791e-08
CAGL0F07359g	1.89849104170039	1.82385952574755e-06
CAGL0C03960g	1.89461652095367	0.012401866057744
CAGL0L00583g	1.89406454193606	1.48338123534099e-16
CAGL0I03674g	1.8867071538509	9.20858702508376e-11
CAGL0H09218g	1.88598182060194	0.0410355306129425	SDT1
CAGL0D03344g	1.87792044300802	4.58649587361228e-19
CAGL0E06292g	1.87728501250216	3.90806408867918e-08
CAGL0M01298g	1.87726996316852	1.84530635251432e-07
CAGL0H07381g	1.8770841111162	2.35662610403682e-15
CAGL0L04092g	1.87477586913106	0.000767072369825732
CAGL0C03223g	1.8714262563829	0.00897895721168332
CAGL0G08228g	1.86963528173976	1.13616478288411e-14
CAGL0K09504g	1.86725719682788	4.98313336029932e-05
CAGL0I00550g	1.8668465696401	0.00222767123924268
CAGL0M00154g	1.86567737655588	0.000196792331503057	CYN1
CAGL0K04477g	1.86018101110873	1.52551400797954e-07
CAGL0B05148g	1.85881807614188	7.49598293091918e-13
CAGL0E00891g	1.85760412794144	2.60544099690302e-06
CAGL0K06369g	1.85113668494309	6.49050644727553e-18
CAGL0D01265g	1.85098100358391	6.85517626988196e-07	MT-I
CAGL0M13431g	1.85006051465679	0.00544244631338172
CAGL0L04686g	1.84980735928705	1.53165517752652e-11
CAGL0A03410g	1.84917960646474	0.000938336667420271
CAGL0L03718g	1.84891047688094	1.20837547667522e-13
CAGL0M11616g	1.84642962198864	0.0496367122187558
CAGL0I06787g	1.84220789534212	6.81051204244778e-17
CAGL0C01551g	1.83495476774947	1.43743694019038e-10
CAGL0F01089g	1.83442373076069	4.20305728615427e-15
CAGL0L04378g	1.8321915524957	0.000105783681085143
CAGL0H01947g	1.83204256602819	1.48300677222155e-14
CAGL0H03311g	1.82722760967728	0.000348099304138667
CAGL0L07326g	1.8272264703658	1.4969062626697e-12
CAGL0L05984g	1.82501518043221	0.0261314432588507
CAGL0F05775g	1.82403658324421	1.04983865290246e-12
CAGL0J00715g	1.82100335215444	2.88902974995032e-07
CAGL0K06347g	1.81870567322911	8.91279918492582e-12
CAGL0J06666g	1.81236580242396	0.0188468296852158
CAGL0D06094g	1.80952653142321	0.0118935172194948
CAGL0I08899g	1.80721856587219	6.13944861886878e-05
CAGL0M01320g	1.80662301177308	2.32908069391708e-12
CAGL0A02046g	1.80443668851263	4.28595963270353e-08
CAGL0J07106g	1.80120950660765	8.81448248014512e-17
CAGL0M05115g	1.80113902882228	0.0210211623434171
CAGL0G02673g	1.7985390598792	7.22157392907949e-19	IDH1
CAGL0J09680g	1.79847467629399	1.09237388643262e-05
CAGL0F03641g	1.79543749833575	0.0165011087967547
CAGL0D00116g	1.78956190208632	1.36140551585268e-06
CAGL0E00105g	1.78933705622469	1.56833132852406e-07
CAGL0K11110g	1.78913282896229	8.27161922631061e-08
CAGL0K06039g	1.78733934181057	0.00966318810731457
CAGL0L07458g	1.78403971869705	3.00238597429916e-09
CAGL0K05819g	1.78127342108493	0.000378312406819643
CAGL0I10246g	1.78040682570858	2.24926379448273e-14	PWP2
CAGL0A04213g	1.78023924777416	0.027073626003248
CAGL0K10186g	1.77976601778625	8.92648344540918e-09
CAGL0K02497g	1.77741592245591	0.0239223717127024	TIF6
CAGL0I03366g	1.77727393315181	0.0431802061207999
CAGL0B05049g	1.77697488686334	4.39994045518899e-17
CAGL0L05016g	1.77203356409454	8.22206610802195e-16
CAGL0G02299g	1.7715099274317	6.15963556178622e-07
CAGL0H03663g	1.77010751140728	4.35673499803311e-15
CAGL0H06171g	1.76745580359137	7.00098997733991e-11
CAGL0M13761g	1.76718446242807	6.84196845331722e-09
CAGL0L01309g	1.76455000399565	3.54519351815569e-07
CAGL0M13739g	1.76128080685145	6.66202702248443e-16	ATM1
CAGL0L04114g	1.75642470014425	0.0193163958754444
CAGL0C00946g	1.75444432758335	5.84796640977496e-11
CAGL0E06490g	1.75379007729711	1.56955745940778e-14
CAGL0G09603g	1.7507645358186	6.83964252574188e-05
CAGL0K05841g	1.7504302914991	5.70525769032501e-07	HAP1
CAGL0G08778g	1.74735087609516	0.000663805675811791
CAGL0E01441g	1.74569733050646	1.47275142703598e-09
CAGL0F03267g	1.74569403363568	6.83035745732615e-08
CAGL0G01716g	1.74496765602035	1.20463901192071e-10
CAGL0K11319g	1.74296243505074	3.43093782105256e-10
CAGL0A00451g	1.7425098081302	5.3694314935592e-12	PDR1
CAGL0J03828g	1.73760966899746	7.24100784479417e-17	MKK1
CAGL0J06732g	1.73740102733018	3.69409418124118e-08
CAGL0M11440g	1.73646006088532	6.94399053902921e-09
CAGL0A03740g	1.73641185013725	0.00219476602059224
CAGL0M06149g	1.73572233646395	4.81135376972575e-12
CAGL0H08393g	1.73321451763403	0.0131164113503796
CAGL0M03597g	1.73279309324196	2.39640331950383e-10	MID1
CAGL0G03971g	1.73073446648721	7.4425240243027e-17
CAGL0B04829g	1.72965846530099	5.60930917595346e-12
CAGL0A04807g	1.72833346510374	2.09170384743439e-16
CAGL0I02816g	1.72543003117376	2.91475077929e-10
CAGL0M11418g	1.72260081903533	1.81168387701635e-06
CAGL0H05247g	1.71707459088898	5.05135927597467e-14
CAGL0A02145g	1.71669302103469	1.63815449050633e-09
CAGL0J03542g	1.7093588462474	8.24904841490285e-07
CAGL0I04972g	1.70416813900087	6.62261914487744e-08
CAGL0F03575g	1.70343510764691	7.74343587561352e-15
CAGL0B03531g	1.70256416324955	4.14435765192262e-13
CAGL0J11946g	1.69732459667333	2.73243588272738e-07
CAGL0A02728g	1.69662331351683	7.47635406817228e-13
CAGL0L13046g	1.69564768255944	2.26830947336129e-13
CAGL0L02101g	1.695594228768	2.67979757889691e-09
CAGL0K11022g	1.69528611498174	6.76872155803364e-07
CAGL0K08866g	1.69286633859504	2.09170384743439e-16
CAGL0L10318g	1.69263234096283	1.31701446771139e-06
CAGL0I03300g	1.68876465319842	2.48106899912605e-10
CAGL0L11330g	1.68646103036185	3.41107090842215e-05
CAGL0K01331g	1.68122223237318	4.82806197448635e-12
CAGL0B01573g	1.67799757307251	4.86582070859058e-09	MTQ2
CAGL0M05511g	1.67614622572357	5.49707992367946e-06	FTH1
CAGL0C01705g	1.67597468023569	3.43209024015018e-12	GPX2
CAGL0L06072g	1.67580613347947	1.40123962149649e-06
CAGL0H08349g	1.67533035398899	0.00228273044968602
CAGL0F00737g	1.674484461159	8.06825741798636e-14
CAGL0A01045g	1.67394713668729	4.33617134729074e-06
CAGL0E00649g	1.67213931748341	6.70501138000767e-07
CAGL0G09251g	1.67008614789186	2.13337045902041e-07
CAGL0M01870g	1.66508268070069	0.00975129025503918
CAGL0E01089g	1.6628142810901	1.47081471793683e-05
CAGL0K07524g	1.66150281750007	5.34377229053928e-11	PMU1
CAGL0L05082g	1.65928093472522	2.12939873303986e-13
CAGL0H01683g	1.65874490353763	5.4299146393292e-08
CAGL0D06424g	1.65829138537052	6.63420077957037e-16	ACO1
CAGL0J05698g	1.65700853551824	0.032721140661629
CAGL0L06578g	1.65677512528515	0.000344897685460046
CAGL0K12386g	1.65657036898616	4.74498583374481e-10
CAGL0J11242g	1.6538461425276	0.0213645707689621
CAGL0G00242g	1.65250437130636	0.000825290409862488	YOR1
CAGL0M08932g	1.64384102894047	2.11152100971321e-05
CAGL0J00968g	1.64192445817759	1.93183430689097e-10
CAGL0B01485g	1.64016409998941	0.0111973039374571
CAGL0L10340g	1.63980557496016	0.002789712020263
CAGL0L09691g	1.63942191933346	1.27690575365645e-08
CAGL0L00781g	1.63686133514256	6.59662553144483e-09	MET30
CAGL0G03025g	1.63316742548657	3.16539346042866e-12
CAGL0L09625g	1.631083153067	9.46144751565274e-08
CAGL0I05390g	1.63082148104762	0.000651283335061035
CAGL0K05555g	1.63016173347878	0.00387822358791013
CAGL0H04279g	1.6287076847153	0.0311195199451829	MT-IIB
CAGL0L06710g	1.62453509885555	9.40172389302996e-10
CAGL0L07546g	1.6240220663124	6.53615847765984e-12
CAGL0K06677g	1.62181791637319	0.000614738292484792	MET8
CAGL0L01507g	1.62146184321745	7.47827481210644e-07
CAGL0I07315g	1.61948392002155	8.32057726283028e-09
CAGL0D02640g	1.61701024368307	0.0283313897207259
CAGL0M11198g	1.61434209950504	0.000182992771090992
CAGL0E03157g	1.61390177320945	7.00728635120682e-07	CYS4
CAGL0F02585g	1.6113142149841	8.99458836050084e-08
CAGL0C04719g	1.60849594927211	1.65081124225832e-11
CAGL0J05060g	1.60822623619771	3.19020489490355e-09	ZAP1
CAGL0J00605g	1.60741984727171	8.09541811048583e-15
CAGL0H04103g	1.60590490971819	1.61259400713472e-12
CAGL0I08239g	1.60275425251218	3.66261319262002e-14
CAGL0I10813g	1.5992422431839	4.07192146422209e-07
CAGL0K08052g	1.59851180854643	1.0249555126102e-11
CAGL0I05984g	1.59725350361003	0.000717527218157994
CAGL0E03982g	1.59318672909854	1.70601068764028e-14
CAGL0D02662g	1.59139000300348	0.0072879982476301
CAGL0I03520g	1.59065603521899	1.50649338413449e-06
CAGL0M06919g	1.59017448689266	0.0415600985763995
CAGL0G01122g	1.58946310435337	1.91372875965289e-06
CAGL0J06072g	1.58795408519005	4.23982813400637e-14	CBK1
CAGL0M09515g	1.58632433884324	2.21060906340843e-14
CAGL0I09394g	1.58628898031953	2.24927143052931e-08
CAGL0F00803g	1.58528950086959	1.77300129174761e-10	GAL11B
CAGL0F03707g	1.58472200066479	2.53217369695384e-13
CAGL0K10494g	1.58431388762244	5.68443983065883e-10
CAGL0L00605g	1.58020231724147	1.74356233892662e-07	CNB1
CAGL0M09955g	1.5801473864661	7.04632311934168e-06
CAGL0I04224g	1.5794765732518	1.59983291508288e-05
CAGL0M13959g	1.5769741148874	0.0018827979165451
CAGL0G07381g	1.57509418267556	1.16104962952583e-12
CAGL0E04774g	1.57326289589278	0.00179729390501607
CAGL0F06611g	1.56902649176547	3.94685464845165e-11
CAGL0C02805g	1.56891443886674	3.9608489032268e-05
CAGL0E02959g	1.56847461607899	4.88277627450007e-08
CAGL0F04103g	1.56643102645466	9.17642775044253e-05
CAGL0L05456g	1.5644976866636	1.43066621714909e-11	PHO86
CAGL0M10307g	1.56330424185281	4.06989796171662e-12
CAGL0B03773g	1.55661771942771	6.36363720331316e-06
CAGL0K09680g	1.54955972483448	1.497414247918e-10
CAGL0L11550g	1.54839231450133	4.49309359589156e-12
CAGL0K12496g	1.54614529973856	4.20036933786453e-08
CAGL0L03069g	1.54248154936772	1.73152072072904e-06
CAGL0B03597g	1.54209107009319	9.92034745229463e-09
CAGL0D00440g	1.54195136343449	1.56797816292771e-10
CAGL0J03256g	1.5415401809106	0.01958755111494
CAGL0F07733g	1.54136442688841	0.000926691671919269
CAGL0B01463g	1.5407879076874	8.78335175823338e-05
CAGL0L06050g	1.53959141502053	5.90098959671254e-07
CAGL0G04455g	1.53663100947979	0.00504888714462723
CAGL0L10802g	1.53604386398821	0.000191885591649134
CAGL0I07931g	1.53318088237791	0.0188325566733903
CAGL0M10175g	1.53078979386191	0.000164119898710723
CAGL0E01595g	1.52876616696304	0.00922736330422086
CAGL0J05874g	1.52801734979072	0.00037304094631065
CAGL0M07007g	1.52670603707251	3.91072045624937e-09
CAGL0B00220g	1.52607432823839	0.0290002529864237
CAGL0J07304g	1.52511360822808	1.12851732591079e-05
CAGL0L01441g	1.52441460906034	8.77848541620464e-09
CAGL0I04884g	1.52436831128009	1.93888773605519e-13
CAGL0J00341g	1.52163975401748	7.59713249070047e-08
CAGL0M05687g	1.52158478898135	1.48214012071091e-09
CAGL0I00105g	1.52143614777945	0.000469156949012064
CAGL0K04785g	1.52081474699672	1.04234752008031e-11
CAGL0D06600g	1.51840868089683	5.70456556725404e-05
CAGL0K11528g	1.5133191710452	0.00439433262403428
CAGL0M06963g	1.51320507795803	0.00574147842650487
CAGL0F03289g	1.50815103001699	1.11576717299072e-07
CAGL0C04741g	1.50164994952172	1.2590986689527e-11	SOD1
CAGL0I04048g	1.50015941963272	2.03834502078868e-11
CAGL0H00330g	1.50002931230444	7.7628304457976e-13
CAGL0H10560g	1.49779035431724	3.3611325369244e-11
CAGL0F00891g	1.49696730113542	0.00237166431337914
CAGL0F07755g	1.4919583401204	0.000776431574467683	CEP3
CAGL0K01903g	1.49143236789199	4.16791534994619e-05
CAGL0L09152g	1.4878664281405	8.806752334712e-12
CAGL0D06270g	1.4877440419613	5.69343760995556e-09
CAGL0F06545g	1.48466973301434	4.56788183341355e-05
CAGL0I07183g	1.48101757835658	0.00129607173476303
CAGL0H08173g	1.47866084526962	8.81567065284665e-07
CAGL0L02541g	1.47817757643711	5.28947367424822e-07
CAGL0L07238g	1.47601463261552	1.14610376758341e-09
CAGL0J05456g	1.47488038857671	0.000414819546513213
CAGL0F07469g	1.4717884973452	0.000361896516464116
CAGL0M01958g	1.47092882922612	0.000800005416798025
CAGL0D06138g	1.46948766083612	4.41191857147209e-09	HEM2
CAGL0L09537g	1.46877976748898	0.000142036585391228
CAGL0J02464g	1.46828062527796	8.2919719243795e-08
CAGL0C00693g	1.46641339927568	8.21751723941479e-05	CCC1
CAGL0K08624g	1.46392830496707	0.0114354943856341	HAP4
CAGL0H03553g	1.4575019674812	2.09098051805503e-07
CAGL0J07502g	1.45606745074628	0.00699680404405762
CAGL0L09779g	1.45327004978025	0.00803568125984418
CAGL0J10274g	1.44997644947115	4.50181204455979e-06
CAGL0K05093g	1.44581790969024	1.80155768569415e-06
CAGL0G00105g	1.44346812879974	1.43948221784714e-09
CAGL0A00363g	1.44031564834993	4.05789352538499e-12
CAGL0J04224g	1.43732042058221	1.30809389175247e-09
CAGL0K08800g	1.4371287529211	2.17545412219728e-10	ADI1
CAGL0G08712g	1.43666545692041	3.87115640783512e-12
CAGL0D04004g	1.43608326356901	6.85517626988196e-07
CAGL0L07062g	1.43579821164571	2.21294623495116e-10
CAGL0I10098g	1.43541099512794	0.00703419832419861	PWP7
CAGL0G01606g	1.43528417076998	7.78191641411887e-11
CAGL0G00748g	1.43290297585352	2.37250826960691e-08
CAGL0L10362g	1.43265554516201	9.8825726127846e-11
CAGL0G01672g	1.42760743119855	2.99846307596407e-10
CAGL0I05456g	1.42712438828091	7.13746285331315e-11
CAGL0A00105g	1.42583107360749	3.28245874054331e-07
CAGL0E03630g	1.42391894615814	1.47586619338292e-05
CAGL0M09339g	1.42308114537774	3.61722482839955e-08
CAGL0K07183g	1.4187825421351	3.56422267676124e-05
CAGL0H07557g	1.41631283450125	8.24750978220701e-08
CAGL0E02321g	1.41495627305956	0.00309723055111542
CAGL0L08712g	1.41265706976323	6.64710799251003e-11
CAGL0I10428g	1.41196016052639	6.47517474796705e-05
CAGL0E01507g	1.41081704749486	4.09809783803548e-08
CAGL0J01177g	1.41012149122698	3.42652290023979e-06
CAGL0I01870g	1.41005767646185	1.319994908164e-06	PEX24
CAGL0L06248g	1.4098976602222	3.07063576527217e-05
CAGL0C01287g	1.40969637492975	0.00450245576801804
CAGL0M02211g	1.40938620153803	4.98313336029932e-05	PEP4
CAGL0K07964g	1.40919132657248	6.96859547251328e-12
CAGL0C02893g	1.40509658614212	0.00781750029425685
CAGL0L04576g	1.40053017993006	2.97294494386898e-06
CAGL0G03421g	1.39962260000792	6.17166765003186e-06	FLO8
CAGL0M05885g	1.39425229264864	0.0120203027745548
CAGL0K12452g	1.39167095771289	1.25329870867756e-05
CAGL0K08162g	1.39166398736585	2.20011351920144e-05
CAGL0H01595g	1.389498151959	0.000804080074228077
CAGL0I08415g	1.38497599438215	8.04026477624789e-08
CAGL0L03377g	1.38314987037448	0.0195504705773788
CAGL0L09911g	1.38190102358569	5.49521106151039e-09
CAGL0J07414g	1.38065235741158	5.4476676210528e-07
CAGL0F05929g	1.37835745629667	0.00676054741387499
CAGL0L02585g	1.37352469006729	0.00155925215200438
CAGL0H06875g	1.37086974131459	1.33745397856074e-08	ARG81
CAGL0J05720g	1.36982698604333	1.59678323742438e-07
CAGL0M10043g	1.36858361953696	4.77032731629075e-07
CAGL0L10846g	1.36647694122642	0.0400624239851999
CAGL0J02024g	1.36586926635142	0.0380902219862014
CAGL0F01265g	1.36575465943031	1.52049821155513e-05	YAP7
CAGL0I07051g	1.36346410585033	0.00101601921567178
CAGL0I11011g	1.36336059534704	0.000303373253599566
CAGL0B03619g	1.36287781515079	0.000364932525565975
CAGL0M00968g	1.36006612941089	1.00219162134907e-05
CAGL0A04719g	1.35779262979917	1.40854148773053e-10
CAGL0K09482g	1.35662018516364	2.20291936737948e-06
CAGL0I00880g	1.35640740768138	2.59412687597434e-07
CAGL0H04873g	1.35546063059817	3.39140253148757e-11
CAGL0M07700g	1.35236670751487	0.0333257263199571
CAGL0H06479g	1.35187038932331	4.70670370255801e-09	REH1
CAGL0H06655g	1.35124452091359	1.63071362533188e-06
CAGL0D00682g	1.35061354578453	0.00503332382322268
CAGL0M05137g	1.35040771965256	3.50541044500324e-08
CAGL0J00561g	1.34996644415041	9.65025818694797e-07
CAGL0L05962g	1.34872006694554	5.6561035888999e-05
CAGL0E01727g	1.34829731648957	1.88574655750182e-05	YPS3
CAGL0M04433g	1.34719737654536	4.82155516423019e-09	CNH1
CAGL0M11396g	1.34682118414479	0.000115524145166577
CAGL0L01485g	1.3453559673174	2.0955730878819e-08
CAGL0M03399g	1.3438216940081	2.37978166810227e-07
CAGL0D02574g	1.34117924588325	2.94571154467852e-06	PEX6
CAGL0M10681g	1.34115230597495	0.0462747532514966
CAGL0D00264g	1.34057025744814	8.04464615772743e-05	NUD1
CAGL0I00220g	1.33807522521661	0.0165136025966879	EPA23
CAGL0G02321g	1.33738867209081	0.000225086405640253
CAGL0J03014g	1.33737329616448	0.000292457443500047
CAGL0B04477g	1.33599465712353	0.00112580124415784
CAGL0F05621g	1.33434134455463	0.00856351344558169
CAGL0I04576g	1.33256695479795	4.41246181225832e-07
CAGL0E02079g	1.33218916631879	0.000352223806956676
CAGL0E05676g	1.33191665770892	0.00961785327356115
CAGL0G06688g	1.33086393685496	2.54914249537613e-09	MET4
CAGL0L10230g	1.32580140987817	1.30275491778893e-06
CAGL0F03333g	1.32363592971785	0.00476427790700519
CAGL0D02970g	1.32288623743503	0.0314021571470049
CAGL0C02409g	1.32146563476101	0.00629153304587632
CAGL0K02145g	1.31834440902071	0.0261929714958986
CAGL0I01320g	1.31800841074515	0.00468506731068126
CAGL0K04257g	1.31784780404313	5.12069147581112e-10	RME1
CAGL0H10428g	1.31611943665968	0.00289780051558865
CAGL0G07425g	1.31585385997835	6.09679360928815e-10
CAGL0J08393g	1.31426178122856	0.000138956641863907
CAGL0L00671g	1.31373304056244	0.000169064868613556	FCY21
CAGL0G01276g	1.31360048291702	1.38793791003365e-08
CAGL0H09526g	1.31227700375146	0.000786934057959849
CAGL0E03762g	1.31045344050915	1.56841527223265e-07
CAGL0M02761g	1.3098171962698	6.54411637583968e-05	TBF1
CAGL0L05786g	1.30961147026879	0.00272782914767689
CAGL0K03927g	1.30885176455955	5.24854596525145e-09
CAGL0I04466g	1.30733858855744	2.47280372517033e-10
CAGL0J02128g	1.3070965581623	2.85472245208604e-07
CAGL0G00968g	1.30596008055258	7.73504099820375e-08
CAGL0L01859g	1.30423940648007	0.00458310017656426	NFU1
CAGL0K09878g	1.30252438115334	1.16310675636813e-05
CAGL0K11209g	1.3000569179287	9.2010971222658e-06	PEX5
CAGL0K01573g	1.29821177030393	0.000230827301173306
CAGL0I04906g	1.29747782296223	6.1511089315444e-10
CAGL0I02838g	1.29604744889648	0.000168796175719087
CAGL0A01672g	1.29193992815345	4.3685355221193e-07
CAGL0J03102g	1.29006265996002	9.14403639126464e-10
CAGL0H09768g	1.28941238618459	1.18765301574326e-05
CAGL0A00737g	1.28828895882424	0.0110251322711304
CAGL0K12782g	1.28814521082083	0.000120715072724986
CAGL0G02827g	1.28380099672141	0.000375672571242235
CAGL0G01012g	1.28356252703265	0.0162456970462832
CAGL0M04675g	1.28266779821718	0.00590017646241968
CAGL0I09878g	1.28190539794923	0.0137038026088747
CAGL0L05302g	1.2815030264345	0.00231513722514835
CAGL0H09680g	1.2783282266129	1.59620878833929e-05
CAGL0J09350g	1.27768185099152	4.00477854576486e-08	CDC48
CAGL0C01771g	1.27745928201455	0.0224293586185133
CAGL0I07227g	1.27686536390735	4.78855776712567e-07	IDH2
CAGL0D06226g	1.27473524075625	0.00316245473143193
CAGL0K01309g	1.27170424319753	1.75150275672964e-05
CAGL0I04774g	1.27081015164846	1.26960254659957e-09
CAGL0K06033g	1.26991305890619	0.00031837711587834
CAGL0C04631g	1.26916046036715	1.91925234960088e-07
CAGL0I07007g	1.26906312734569	2.89370322914505e-05
CAGL0C01078g	1.26740655883048	5.26847479320831e-05
CAGL0J01353g	1.26408062078345	5.26847479320831e-05
CAGL0C00253g	1.26404091015865	6.00757444655477e-06
CAGL0F00979g	1.26379518706505	5.60934662857405e-05
CAGL0M03135g	1.26199148073725	2.09105080534225e-06
CAGL0I06688g	1.25876440519168	3.91956874751189e-08
CAGL0B02365g	1.25659930343172	5.59320494898755e-05
CAGL0H00913g	1.25604780698589	0.0171122673999935
CAGL0I06138g	1.25484477803573	6.78799666789884e-06
CAGL0C00275g	1.25482069073293	0.000562197408110292	HSP31
CAGL0L04202g	1.25346519503294	1.14991485752859e-06
CAGL0I10211g	1.25290646591436	4.32515334063979e-07
CAGL0J03960g	1.25077899450665	8.66673373577264e-05
CAGL0A01023g	1.25003204162549	0.000626131822927212
CAGL0E06248g	1.24681023366355	0.000766839918386938	RCN1
CAGL0M07337g	1.24578498788542	2.48288813450674e-08
CAGL0J06182g	1.24562514129727	0.000433358521520477	SKO1
CAGL0G09218g	1.24313078481213	0.00725923958348697
CAGL0E03828g	1.24307470786312	2.08754093402981e-05
CAGL0D02860g	1.23507321273849	1.09237388643262e-05
CAGL0G09845g	1.23323377707593	0.000160986573321624
CAGL0L11154g	1.23312849800568	4.4735977574857e-09
CAGL0I01782g	1.23214295103697	0.003459033065085
CAGL0G08844g	1.23052962307474	0.0357227703642778
CAGL0I06424g	1.22717946163534	4.88277627450007e-08
CAGL0K06237g	1.22698069029248	8.83242083180888e-06
CAGL0L01111g	1.22318963677644	8.40311218167668e-07
CAGL0J04422g	1.22249676481151	9.9999864511402e-05
CAGL0L03410g	1.22225656020464	0.00102990924093998
CAGL0M03047g	1.21968156624918	1.4190146788216e-07
CAGL0J08547g	1.21954056515836	0.00181428637552665
CAGL0J04356g	1.21879249481227	0.00110131304670436
CAGL0E04752g	1.21871122078192	0.0288846951405902
CAGL0E04004g	1.21814312388976	3.90380925509482e-08
CAGL0A02431g	1.2175689536699	0.00037769561338926	YPS7
CAGL0L01331g	1.21560005430484	0.00115260369517427	ANP1
CAGL0M09405g	1.21331946273225	0.00509621864409224	RTG3
CAGL0F04213g	1.21311197476904	0.0300298933411401
CAGL0D05302g	1.21075189837707	0.00010188337369021
CAGL0L06864g	1.20883562356354	0.00185037215103625
CAGL0F04092g	1.2087825883116	0.0355641059070414
CAGL0L01419g	1.20744304675882	0.006481996867678
CAGL0M13475g	1.20724594358492	3.45472362627228e-06
CAGL0J08756g	1.20561956622926	0.00156280564841109
CAGL0I09768g	1.20373763144249	2.14431155163255e-05
CAGL0B03949g	1.20185786817245	0.00309860140934288
CAGL0M09889g	1.20154426842253	2.04333246470917e-07
CAGL0M14003g	1.20079976151457	6.83035745732615e-08
CAGL0M01980g	1.19444688287709	7.56380713203952e-08
CAGL0J07150g	1.19432265820642	9.4247655756021e-08
CAGL0D02376g	1.19311504774698	1.56833132852406e-07
CAGL0F09075g	1.19020538918271	0.030983064709498
CAGL0C03333g	1.19015508307202	0.000429085155388476
CAGL0L03289g	1.19008177710105	1.89802543728131e-06
CAGL0C02299g	1.18954690237183	0.022715470782049	KRE29
CAGL0L06226g	1.18936143846867	0.00582043847462211
CAGL0H02035g	1.1883596283697	1.15769472250982e-06
CAGL0L12320g	1.18811112386104	3.49316925831024e-05
CAGL0M09108g	1.18764448007684	5.65810244865882e-07
CAGL0J07546g	1.1871847044484	6.83693263541155e-05	KEX2
CAGL0C02167g	1.18428609480922	0.000282610493915026
CAGL0F07843g	1.1831096415987	2.31689508191636e-05
CAGL0D02178g	1.18167807880053	2.72023758445845e-05
CAGL0D01980g	1.17864794097787	0.0271214382862744
CAGL0G07188g	1.17844286996132	0.000881675311636973
CAGL0J06754g	1.1757910992126	1.01000862083819e-06
CAGL0M03091g	1.17541768199406	0.00658630726680403
CAGL0H00220g	1.1752226757302	7.72048502156267e-05
CAGL0J06490g	1.17424545728833	3.68634743431656e-07
CAGL0L05236g	1.17317402982996	3.2146431095709e-08	MDH1
CAGL0C00968g	1.17271230209853	6.59748999742067e-08
CAGL0H08866g	1.17166452936008	2.20291936737948e-06
CAGL0A02750g	1.17036217277046	2.05777801171715e-08
CAGL0A02475g	1.16998784668952	0.000134018946530577
CAGL0M04169g	1.16810654969474	8.01444702154133e-08	KRE1
CAGL0I05808g	1.16710320383353	7.17738032806069e-06
CAGL0K00451g	1.16577702399988	5.89575003169963e-05
CAGL0H05093g	1.1648820510889	0.0429081465428707
CAGL0F02475g	1.16179444311017	0.000239777110795659
CAGL0I06710g	1.15901222488798	0.00758252758334689
CAGL0L08074g	1.15679697717904	5.55102172019616e-06
CAGL0L08580g	1.15347289724464	4.40270752439047e-07	RPN10
CAGL0L02827g	1.15325669902917	2.10773431034386e-05
CAGL0J11484g	1.15267382306795	5.30453363561671e-05	DUG3
CAGL0H01749g	1.15020817637923	0.00269966102106461
CAGL0I02266g	1.14986681285736	0.00124169093327391
CAGL0H07667g	1.14806846096795	0.0142394857668361
CAGL0E03784g	1.14712631242345	7.31978247069717e-07
CAGL0H03267g	1.14693205491603	0.00138283374225385
CAGL0F07029g	1.14500675234833	0.0070154043109261	MET13
CAGL0C02145g	1.14073061018231	8.21337621107676e-05
CAGL0F06259g	1.13849447785529	0.00151162166953594
CAGL0I06028g	1.13806260285582	2.75846540641189e-06
CAGL0K00363g	1.13792139895519	9.26692429632839e-05
CAGL0J05522g	1.13633116662245	1.10367137276044e-05
CAGL0C01881g	1.13475208761478	0.000104878135859026
CAGL0D04928g	1.12741667509376	0.00648861094077955
CAGL0H01793g	1.12673524575861	0.0311195199451829
CAGL0M12298g	1.12598212129693	1.66269131495739e-06
CAGL0M12859g	1.12507326383254	1.02279962795719e-07
CAGL0J02156g	1.11698514977665	0.00129117548645625
CAGL0I03102g	1.11646020753406	0.000594985278989791
CAGL0D00105g	1.11632403449085	0.0160743763764873
CAGL0H08888g	1.11586562527921	8.6247077648448e-06
CAGL0F03069g	1.11536875418678	0.0015380667469522	CAD1
CAGL0H03729g	1.11522094114063	3.49201907913099e-06
CAGL0J01774g	1.1132942180563	1.34174488078932e-07
CAGL0L04796g	1.10269967100713	1.33829352759883e-06
CAGL0M02079g	1.10262273636953	2.33410676837576e-05
CAGL0K12672g	1.10197898361137	0.00114505395091943
CAGL0K02013g	1.09982675926231	0.0150920852360648
CAGL0M13101g	1.09874830467711	0.00480853498936799
CAGL0F01507g	1.09711401115288	5.09277553803148e-05	SLG1
CAGL0M06545g	1.09537368071349	1.0947617906469e-06
CAGL0F07799g	1.09437015476458	2.27229470907307e-06
CAGL0E02057g	1.0927310930612	0.0160443754670271
CAGL0J11088g	1.09182401052328	0.000214335300768863
CAGL0L09449g	1.09117965094488	0.00014509524690298
CAGL0M12573g	1.08720691834425	7.7988954376518e-05
CAGL0E01287g	1.086550214436	5.88243566440825e-05
CAGL0K05511g	1.08354057142463	0.00561967880293091
CAGL0I09218g	1.08305574235646	0.000618557610475855
CAGL0F03135g	1.08060613079053	1.71912894093527e-06
CAGL0M02937g	1.07983303223677	0.000475615270602281
CAGL0K05423g	1.07976142655607	0.00542406122456273
CAGL0M05269g	1.07900603413528	0.000138645468117068
CAGL0B03289g	1.07746275893623	6.12882268330721e-07
CAGL0I07359g	1.07550933919738	0.015437166744283	INO4
CAGL0F05379g	1.07411091521574	0.00190155094751472
CAGL0K01397g	1.07409116283651	5.59120219400224e-07	FMNAT
CAGL0L06028g	1.07353098386146	2.7117093702266e-07
CAGL0M12001g	1.07194595061674	0.0205859045236136
CAGL0K07634g	1.06847876867312	0.00541682417493022	GAT1
CAGL0G02541g	1.06792127164995	3.46433523108262e-06
CAGL0J11176g	1.06614481476507	4.54706114261707e-07
CAGL0I00264g	1.06455117704622	0.00143488600931195
CAGL0M09130g	1.06240971999784	8.35637771098222e-05
CAGL0A03036g	1.06210110283581	0.00160141185124165
CAGL0K01089g	1.06167933493809	0.0227211661916711
CAGL0K07898g	1.06029065025683	2.91848275974316e-06
CAGL0K06655g	1.0600348661071	0.000206308928032897
CAGL0G02453g	1.05547233195026	0.0438226833223734
CAGL0G06622g	1.05471365376513	0.0370800233144726
CAGL0F06567g	1.05218723281544	0.0137839946265975
CAGL0D04378g	1.05160841085288	4.7688030668556e-06
CAGL0I05434g	1.05132122019257	1.32263670657445e-05
CAGL0E03476g	1.05057268488937	0.0020326946050426
CAGL0D02816g	1.04799936370151	0.0281651526794685
CAGL0I03212g	1.04673262200934	0.000376164778373178
CAGL0G07062g	1.0461753904013	0.00112062613046887
CAGL0M01386g	1.04444565155592	1.59604840591007e-06
CAGL0F08855g	1.04359798472933	0.00038089211576613
CAGL0M00748g	1.04334470792287	7.41452266496909e-05	ECM7
CAGL0H06919g	1.04220325372743	1.3217181104193e-05
CAGL0E01661g	1.04125244162921	1.73867130143055e-06
CAGL0J07634g	1.04116861394649	0.0140343473147057	SPO72
CAGL0L03498g	1.03817575720888	0.00378529864376012
CAGL0D01276g	1.03809224737089	1.79035199959315e-05
CAGL0A01001g	1.03772744951319	0.0496932238522638
CAGL0L11726g	1.03754868682643	0.000838897046037466
CAGL0L04312g	1.03505631754518	8.288667549452e-07
CAGL0A00473g	1.03503490721663	0.00539519889583168
CAGL0D02222g	1.03491613907575	0.00228277477681761
CAGL0F03839g	1.03457258349825	6.3309613554822e-05
CAGL0M12947g	1.03378823914329	0.0017132899652417	PUP1
CAGL0A00583g	1.03062136570681	5.30469041298206e-06
CAGL0H03157g	1.02941300790069	2.38931261187578e-06
CAGL0K09526g	1.02663651395089	3.18419472518082e-06
CAGL0M02915g	1.02612771784888	0.023312769282117
CAGL0L04180g	1.0260703352242	0.00663878710653731
CAGL0F09009g	1.02584343359273	0.0269956487955506
CAGL0C02541g	1.02486538499295	0.0152134124824281
CAGL0G01694g	1.02471267315919	0.00304910302892637
CAGL0I06116g	1.02460585852538	0.00810315978695992
CAGL0M05005g	1.02459318635693	0.000206308928032897
CAGL0J03586g	1.02216975832782	0.0104921258317571
CAGL0E03652g	1.02153638186421	0.00557471759025078	ISA1
CAGL0J00891g	1.01979937948698	0.00447968784605184
CAGL0I01474g	1.0184483412894	0.0221356205212227
CAGL0K01463g	1.0178037065005	0.00654359360610358	SIR2
CAGL0J00803g	1.0172182747663	0.000342950750542557
CAGL0J04642g	1.01665757246668	8.28497655590279e-06
CAGL0F07271g	1.01604410883548	0.00037304094631065
CAGL0M03179g	1.01584403848151	0.0173335927808359
CAGL0F07711g	1.01374287211261	0.00282169500867216
CAGL0H06039g	1.01330139720204	0.00660658940994077	FLR2
CAGL0F08173g	1.01234684207992	0.00208233257327991
CAGL0I03762g	1.01001345332377	0.0046230947254573
CAGL0H08547g	1.00835727783495	0.00743575291478073
CAGL0J10120g	1.0081697383802	0.0115786668459271
CAGL0K01507g	1.00783230142548	0.00935448462705197
CAGL0G08063g	1.00696767049187	0.000116165335422782
CAGL0L11814g	1.00341873702471	0.000147481827332629
CAGL0L02783g	1.00045648451556	0.0030242207181415
CAGL0C02673g	0.999527809403713	0.0268867215186883
CAGL0K11990g	0.997041007481702	0.00360992587622405
CAGL0E04070g	0.996637889078908	0.00109595999038541
CAGL0D03058g	0.996573940295815	9.5085449944612e-06
CAGL0I00242g	0.995155410969893	0.000109149250265498
CAGL0D02442g	0.993808893943022	3.36180327606809e-06	LEM3
CAGL0B04895g	0.991361176834386	0.00135102537753727
CAGL0A03014g	0.990701211783806	8.57433753824534e-06
CAGL0H07865g	0.990093068922116	0.00281546096029323
CAGL0G04543g	0.988746258544125	7.11848547781533e-06
CAGL0L12562g	0.987600754437164	1.14843261494702e-05
CAGL0A01199g	0.985285618643866	0.000106685118988197	DIP5
CAGL0M04983g	0.985167057236367	0.00145784485303195
CAGL0C01397g	0.984496586612785	3.7254203230937e-05
CAGL0L12892g	0.98437417896896	7.82214396230532e-05
CAGL0J07810g	0.983944076008554	0.0251061216439778
CAGL0D05610g	0.983556915631288	0.000435017974242756
CAGL0C00847g	0.981575475139952	0.0039330697128836	EPA8
CAGL0I08217g	0.981209280362094	0.00123106088734734
CAGL0G07175g	0.981156487946564	0.00071345974390264
CAGL0M04631g	0.980954679030473	4.44917104381563e-05
CAGL0K00935g	0.97980164879123	1.2171852716122e-05
CAGL0H07843g	0.979072158510704	0.0112364064524	HAP2
CAGL0J04246g	0.976046424424061	0.00943753716853086
CAGL0I06765g	0.975859081790462	0.000203761089903153
CAGL0L12166g	0.973758500640475	0.00747512238299119
CAGL0H02519g	0.973596837850935	0.00177806773723978
CAGL0F07117g	0.971817314622607	0.00971849111699642
CAGL0H10318g	0.970927233334579	7.94715159553095e-05
CAGL0J01331g	0.962026623440357	0.0134904884605957
CAGL0K08250g	0.960512536857269	0.0141863637479524
CAGL0L11220g	0.958904876259533	0.000946779265793725
CAGL0E03806g	0.958604998102293	0.00022026059913437
CAGL0I05478g	0.958589158435974	0.0490723123748523
CAGL0H04499g	0.958323988160642	8.92616410974198e-05
CAGL0G01100g	0.958083836990899	0.00290344537065399
CAGL0M10747g	0.95538325099851	0.000129335571649571
CAGL0K04873g	0.953757378470675	6.54411637583968e-05
CAGL0D01584g	0.952153723061306	0.0146457823689506
CAGL0M13717g	0.949000570585223	0.0228836813835896
CAGL0D00330g	0.947771188137375	0.0438068906319904	HYM1
CAGL0I05170g	0.94708167161454	0.0188567673588674	CST6
CAGL0A01325g	0.945462043454902	4.28814679636817e-05	PGD1
CAGL0M12012g	0.944280792874564	6.65669470084761e-05
CAGL0H04785g	0.943695684109357	0.0494605305231181
CAGL0G09295g	0.943692458192016	0.000149640614357502
CAGL0K02079g	0.942285079773789	0.00494695085942268	GLC7
CAGL0K10054g	0.941732419386925	0.000749127105604838
CAGL0H09548g	0.93974549695772	0.000505939606444353
CAGL0D02992g	0.939335174050755	7.46762598396702e-05
CAGL0J04620g	0.937634668348586	0.00199160421454106
CAGL0C05357g	0.937327314833465	0.0074850602057634	HST1
CAGL0I01122g	0.936244444574963	0.00382830000975107	GRE3
CAGL0A00407g	0.935149338557792	2.2900391098785e-05	SCL1
CAGL0L07810g	0.933871715806398	0.0293891683901774
CAGL0M06171g	0.933638735468722	1.20066404409852e-05
CAGL0L07414g	0.933514396394524	0.00218180290295459
CAGL0L11946g	0.933220856146068	0.00247384499394932
CAGL0K05753g	0.932208835165267	8.67824123440866e-06
CAGL0D02150g	0.931926186340594	0.0331694511607785
CAGL0L01067g	0.930858442835293	0.00785930735219031
CAGL0L01463g	0.930815720143301	0.0304238915596189
CAGL0B01419g	0.928363357872674	4.55240745813538e-05	RIB4
CAGL0G08822g	0.927566733281983	2.76284890750006e-05
CAGL0M03553g	0.92588913888034	0.00126524129491194
CAGL0I05918g	0.925493018860728	0.00167730087716339
CAGL0K02343g	0.92369663612665	0.00103756406820936
CAGL0M00264g	0.922576843873734	0.0348818919290292
CAGL0L00363g	0.918446727418891	0.00325400830529082
CAGL0K07139g	0.916664849099908	0.0189072866737981
CAGL0H09812g	0.915255233006893	0.0324628905236909
CAGL0A01366g	0.913340259096051	0.0324506600477717	EPA9
CAGL0L08448g	0.912126479391764	0.000210324160208084
CAGL0K00297g	0.911968885648302	0.00086002505151849
CAGL0B02948g	0.911730659897004	0.00947702240516345	BMT4
CAGL0I10054g	0.908114465146998	0.00733460654188384
CAGL0C02497g	0.906129154038593	0.024224916953881
CAGL0L10670g	0.904923315015104	0.000100129967129261
CAGL0F03113g	0.902845485641013	0.0441528064145604
CAGL0L11110g	0.902454815345533	3.28374777209117e-05	CNA1
CAGL0A03993g	0.901325237232144	5.46160404397149e-05
CAGL0K08910g	0.898524108480396	0.000134040937863547
CAGL0K10098g	0.89743586043722	0.000646694424232002
CAGL0F08019g	0.897145942096785	0.0161874598710588	PEX21
CAGL0M11286g	0.895637129123947	0.0142548809580461
CAGL0L00517g	0.89512335398247	0.000135942024718383
CAGL0D02002g	0.893251568033691	0.00238906157640688
CAGL0I05082g	0.89279508625705	0.00148403232868713
CAGL0G09152g	0.892305511539218	0.000400948942740434
CAGL0H08525g	0.891123614506188	0.0010618117470176
CAGL0L11704g	0.889271181376129	6.15401205619963e-05
CAGL0H06611g	0.887337707736471	0.000120167915107266
CAGL0G03157g	0.881816267291435	0.0214618556040765
CAGL0K10208g	0.880781522246839	0.000482066221450631
CAGL0H09416g	0.879351433281399	0.0133238635755818
CAGL0K06545g	0.876951551470825	0.00449218243314373
CAGL0E03674g	0.876652250343729	0.00309678578754947	TPO1_2
CAGL0L11286g	0.876480269551016	0.0211064418600558
CAGL0G00308g	0.875032833869242	0.0382158259242403	SCW4
CAGL0D03960g	0.874203158895328	0.0215512114843848
CAGL0M08910g	0.87159963336357	0.000625431622062427	SNF1
CAGL0I02442g	0.871353653100372	0.000412069112111652	PUP2
CAGL0J09570g	0.869410049557811	0.00454028845811142	PEX5B
CAGL0J05324g	0.867638272826797	0.00186510527226432
CAGL0F04477g	0.867365107789161	5.04483559903841e-05
CAGL0F05599g	0.86583897443728	0.00441663888001458
CAGL0J07392g	0.861818331439029	0.000599151126497692	URE2
CAGL0F07513g	0.861475715298107	0.0427851684669462
CAGL0B03608g	0.860154106866518	0.0128176431955463
CAGL0F03883g	0.859544674683412	0.00262274417910284	GAS4
CAGL0L05720g	0.858072025313344	0.0237811489822417
CAGL0K03003g	0.857261276293597	0.0212073052166957
CAGL0J07216g	0.857205127620256	0.00251184547925306
CAGL0G07931g	0.855842688859532	0.000456408040470789
CAGL0M11176g	0.854131789052556	0.0117173367325928
CAGL0L08272g	0.852914551626601	0.0492838318114753
CAGL0A01408g	0.850301960013483	0.000331103064051488
CAGL0G03465g	0.848999537679525	0.0001036511329405
CAGL0B04939g	0.847515723616583	0.000138645468117068
CAGL0L00407g	0.844571613054568	0.0141102967701232
CAGL0H10384g	0.8444089842089	0.00685802132874281
CAGL0H09350g	0.843876717658329	0.0162456970462832
CAGL0E01419g	0.843741853781972	0.00280525905234537	YPS2
CAGL0L03916g	0.843269766705701	0.00211692845151887
CAGL0D04422g	0.842044468750387	0.0196957388165815
CAGL0D06292g	0.839788430643977	8.72214017516476e-05
CAGL0M03355g	0.83953939394567	0.00148403232868713
CAGL0J07172g	0.839336025243727	0.000311769033936383
CAGL0B03113g	0.838271326678235	0.0200144272697966
CAGL0L07436g	0.83726050782115	0.0127292968202519	PHO2
CAGL0K07392g	0.837054232498762	0.000270364140220825
CAGL0E01529g	0.836849481201103	0.000545809065319137
CAGL0M05665g	0.83501864266514	0.0202967055697314
CAGL0K06897g	0.834603183950857	0.00261878521826861
CAGL0H06259g	0.834494099754051	8.35637771098222e-05
CAGL0M02277g	0.831395609263682	0.000637622019815525
CAGL0H04235g	0.827707969301764	0.0445879476298609
CAGL0D06006g	0.827121880832137	0.0157896738165773
CAGL0M01188g	0.826379868475218	0.000203761089903153
CAGL0H08844g	0.824640714146688	0.0188190520967318
CAGL0D00814g	0.823581248973857	0.0482363109363562
CAGL0M12056g	0.823104247906174	0.0102999128989065
CAGL0L11572g	0.821974648758376	0.000723343957732019
CAGL0D06380g	0.820638448609012	0.00722318578160192
CAGL0I03828g	0.819802767528453	0.0364082578534864	RPB1
CAGL0J09592g	0.819798209033071	0.00817434219206849
CAGL0I03894g	0.819517277119786	0.00115455396873652
CAGL0G04367g	0.818548775322427	0.0283313897207259
CAGL0G06138g	0.817857399647522	0.0180606844283806
CAGL0I10494g	0.817762057104162	0.0189555011113548
CAGL0M03025g	0.81652475296819	0.00126124619362432
CAGL0H04367g	0.814022089319125	0.00186839316174322	WAR1
CAGL0M07117g	0.812623280584083	0.00121955077612725
CAGL0K05599g	0.812165867632208	0.00425472322768339
CAGL0G06072g	0.811717744200623	0.0410190423167538
CAGL0F06633g	0.811088506627389	0.00172199440130453
CAGL0J10692g	0.809233882188659	0.000446208784044587
CAGL0D03256g	0.807171367687912	0.00766665523032087
CAGL0B04059g	0.806142135258021	0.00804943238281568
CAGL0J00671g	0.805973901648696	0.00220116670442116
CAGL0K05797g	0.805090959155106	0.0331707756898352	EMI1
CAGL0L03960g	0.804841539459737	0.000478861707167311
CAGL0M10483g	0.803915198535639	0.011952197430962
CAGL0K11374g	0.802331440405073	0.00727267141771642
CAGL0I06600g	0.801967614787431	0.000227347608768432
CAGL0G01320g	0.800983287401704	0.00160292215070024
CAGL0H07007g	0.80086373252328	0.000178759528389797
CAGL0A04785g	0.799815681868142	0.00235860264364884	RTG2
CAGL0K12606g	0.798707154235537	0.00158365076427217
CAGL0F07821g	0.797417542779779	0.0162824817789792
CAGL0K03443g	0.796919171872132	0.00958926035115354	YKU80
CAGL0L05478g	0.79557344503243	0.00234258755559454
CAGL0L03135g	0.793155522762175	0.0348748027509688
CAGL0C01837g	0.791079279630009	0.0325418520004018	RER1
CAGL0G07579g	0.789103580559695	0.000543770173994329
CAGL0K04697g	0.782632752251032	0.00184580727784255
CAGL0E06270g	0.779605451264866	0.00815800397762923
CAGL0E05720g	0.773431435470993	0.0050035913192826
CAGL0J02728g	0.773332904494998	0.0119697138444187
CAGL0E05588g	0.771791160801564	0.0155664605473549
CAGL0L02959g	0.7709949656754	0.0352127763897944
CAGL0L12210g	0.770650139909412	0.00191622059798846
CAGL0M11748g	0.76901940543428	0.000715593214432789	HOG1
CAGL0M09493g	0.767510101509445	0.000934051630073766
CAGL0H03839g	0.765145179890731	0.0231823683949941
CAGL0G10065g	0.765098788955726	0.00402035849668627
CAGL0F01199g	0.764917290106732	0.00232471943135538
CAGL0M09999g	0.762492349269039	0.0474170303506014
CAGL0H09108g	0.761981808842747	0.000339353592802254
CAGL0E06072g	0.761382205326518	0.0454926158690875
CAGL0A02409g	0.760942883865621	0.000342435428910593
CAGL0H06325g	0.760036448503436	0.0352685568907002
CAGL0K07755g	0.759402915333698	0.00844068272535834
CAGL0M00352g	0.758665149708722	0.00225947645029333
CAGL0K00275g	0.751696349233539	0.00726484387622859
CAGL0A02772g	0.748123143094466	0.00333807228766085
CAGL0I08019g	0.747788144091866	0.0368261418719155
CAGL0M05709g	0.747651521522789	0.00229081900570688
CAGL0I04114g	0.743482362060767	0.020227539126366
CAGL0J04906g	0.742135653333799	0.0469528848673336
CAGL0G06292g	0.740434399011881	0.0024054182361879
CAGL0L04290g	0.738377661094058	0.019188381216524
CAGL0H08129g	0.736248825351299	0.0224608900382953
CAGL0J10450g	0.733556422569745	0.00068325530952146
CAGL0G09867g	0.730999316938161	0.00939228629150619
CAGL0M03641g	0.727721265856241	0.00225183684370798
CAGL0M08316g	0.726167889896574	0.043461872662958
CAGL0L01221g	0.725604121539988	0.0135029169823486
CAGL0D01210g	0.725345919600352	0.00450644866058778
CAGL0K05071g	0.724603115676381	0.037000058979964
CAGL0I10296g	0.724580576487384	0.0443121894814835
CAGL0G03509g	0.724390634090777	0.00123241671178639
CAGL0J05302g	0.723521234664301	0.0231089379037182
CAGL0I10472g	0.723195572671384	0.0111866507499975
CAGL0K02321g	0.722349406312052	0.00248533796104963
CAGL0F07337g	0.719251975681777	0.0204445551299434
CAGL0M06105g	0.710199909682263	0.00100438906014658
CAGL0H05885g	0.708875937813756	0.0117490024757285
CAGL0H02497g	0.708668343297507	0.00149813213944233
CAGL0J04268g	0.706632484473328	0.0114505760354693
CAGL0J06358g	0.701928450907775	0.00379691329861829
CAGL0I08151g	0.70172621746405	0.0310355967559351
CAGL0C02079g	0.700473525329512	0.0235322996219859
CAGL0C03509g	0.699362169876344	0.0226584392749862
CAGL0J11726g	0.697294047256035	0.0231411840156137
CAGL0D00902g	0.694320538194525	0.0107743745283714
CAGL0A03872g	0.692128555411486	0.00631850363068594
CAGL0G01342g	0.68974332553857	0.0281856592453022
CAGL0L00627g	0.688975607165632	0.00270709434798681
CAGL0F06237g	0.688260533679606	0.00362649682743983
CAGL0A02706g	0.687254743056783	0.0172948789913977
CAGL0M08272g	0.686822246559694	0.00639949936079189
CAGL0A02486g	0.684811415701862	0.0170354931581941
CAGL0A00517g	0.683394785510863	0.00682030283329923
CAGL0M05593g	0.676862220759271	0.00416634862788162
CAGL0I06512g	0.675552965165906	0.00246998825753476	BEM2
CAGL0F01639g	0.674626293833018	0.0241634055946307
CAGL0M09911g	0.673476651553226	0.03399842029601
CAGL0F01287g	0.673245550184106	0.00186981473367365	GAS5
CAGL0M01364g	0.673078910170951	0.00202549415073734	CBF3D
CAGL0K12276g	0.672832856604676	0.0190686074354214	PHO88
CAGL0H10186g	0.668694704538898	0.00532095809631323
CAGL0G01804g	0.668643748854303	0.00177111787853619
CAGL0D06490g	0.666301698815578	0.0109914684800808
CAGL0E04246g	0.65920175816858	0.0224100073008453
CAGL0F04961g	0.657943453770896	0.0178651188750233	SMD2
CAGL0H09152g	0.653251925506715	0.00429811551693344
CAGL0K12584g	0.650787469967907	0.0190572762153865
CAGL0M02387g	0.648540610984799	0.00553309686179598
CAGL0H01507g	0.647132615260231	0.0419199155149174
CAGL0K07590g	0.646940156423569	0.00272529156000975	MYO3
CAGL0M03113g	0.646662966634104	0.0252865980363986
CAGL0E01617g	0.645748592703473	0.0332578286390297
CAGL0G01925g	0.642220828991272	0.0471936627923979
CAGL0L08162g	0.639708634764817	0.011734209095537
CAGL0M05643g	0.638042757562336	0.0456513999694839	YFH1
CAGL0C02321g	0.632593269121791	0.00843455459718032	PHM8
CAGL0E01397g	0.629851264076592	0.00670607601009414
CAGL0I10406g	0.628391791744331	0.0058434735137087
CAGL0I07909g	0.628016629458532	0.0287583164045015
CAGL0B02431g	0.621536881696074	0.00685734116624776
CAGL0J09020g	0.620030395700747	0.00796826908298576	SNF3
CAGL0G07491g	0.619495860874151	0.0401270648824021	MNN11
CAGL0K07942g	0.613886021613406	0.0469381969298295
CAGL0F05159g	0.608300245492212	0.0148228346301645
CAGL0I10224g	0.607335331025206	0.0472635425708202
CAGL0C01056g	0.605323455634252	0.0170662020619359
CAGL0K04543g	0.605041677842045	0.0173441428249021
CAGL0K00649g	0.603214610603402	0.0345006955813139
CAGL0L10043g	0.601959352704539	0.00608968341130033
CAGL0F07667g	0.601168471634453	0.0277339220200036	MSS11
CAGL0B03069g	0.599020409433418	0.0211064418600558	TAL1
CAGL0D05324g	0.597853045835486	0.0275617301505436
CAGL0E04114g	0.596208666411896	0.0315741153496419
CAGL0M12166g	0.59400884753417	0.0160443754670271
CAGL0L05632g	0.59066153470782	0.0414196917013347	PBS2
CAGL0D01650g	0.587271167016655	0.0490568996394327
CAGL0L10092g	0.584178015449556	0.0140408218206968
CAGL0H09636g	0.582720829710814	0.0169053084457158
CAGL0H01287g	0.579826852831236	0.0155157680241385	SSD1
CAGL0F00253g	0.578590802983573	0.0119129028822051
CAGL0D04312g	0.573841705714934	0.0449592349599641
CAGL0G00726g	0.570018226007655	0.0120347601599155	RFA1
CAGL0L11836g	0.569489188871557	0.0102390354269701
CAGL0L11924g	0.56845205475213	0.0263276189780396
CAGL0K02255g	0.566651957877393	0.00925765845676904
CAGL0I10538g	0.559393125977512	0.023542103589662
CAGL0G09823g	0.557106841326919	0.0424523312711947
CAGL0M10571g	0.555962160521724	0.0412653901305559
CAGL0I08965g	0.543762224507342	0.027607895545296
CAGL0I10989g	0.537615518713997	0.0318356479590541
CAGL0B01441g	0.534539574910387	0.0447884184827444	RPD3
CAGL0F08151g	0.533888247559444	0.0186132541754104
CAGL0C03399g	0.532673471121573	0.0321563082594608	POP2
CAGL0E06468g	0.532369503484228	0.0246939381493437
CAGL0A00275g	0.531564558278132	0.0162824817789792
CAGL0M08954g	0.529201614841073	0.0235586304329292
CAGL0J09218g	0.527515675297199	0.044012138094319	CDC53
CAGL0E04708g	0.519741792375443	0.0372010599517257
CAGL0G00418g	0.511647998176826	0.035394610860352
CAGL0K04433g	0.511317249240493	0.0391183578356392
CAGL0A04411g	0.510031474310598	0.0284021911504846	SKT5
CAGL0L08140g	0.509007540063369	0.0346103480214179
CAGL0E02035g	0.50804819485028	0.0272423061084989
CAGL0E01045g	0.505553528946741	0.0457318517295422
CAGL0J08206g	0.504579249170091	0.0237723373633163
CAGL0M03795g	0.504461747215756	0.0332943361228287
CAGL0H10274g	0.503304214542837	0.036587194218976
CAGL0L02519g	0.501470742627636	0.0391231007887439
CAGL0J02486g	0.500239995980089	0.0293157176117763
CAGL0J09526g	-0.507963705044662	0.0398159883989691
CAGL0I07953g	-0.513180320905182	0.0377983324222776
CAGL0M03729g	-0.51511789950845	0.0490723123748523
CAGL0C04257g	-0.519005055657328	0.0287612334125859
CAGL0K12232g	-0.532608303246292	0.0456031584710473
CAGL0H08305g	-0.534651309521574	0.0157691100187343
CAGL0J08954g	-0.546802478069115	0.0141352166215657	CPR6
CAGL0J08140g	-0.560803041156752	0.0231735874784449
CAGL0D06710g	-0.565628299310848	0.0244055257371209
CAGL0H05159g	-0.566489325177024	0.0269771380908327
CAGL0F06171g	-0.568903285466648	0.0265468704579562	nup116
CAGL0L11616g	-0.5751395324394	0.0174770646600959
CAGL0K05709g	-0.576266262334282	0.0391611253737507
CAGL0I04642g	-0.576604214846728	0.0292368702542779
CAGL0I08789g	-0.577756496452608	0.0165824134159954
CAGL0K05467g	-0.57822296267476	0.0143912536291947	CDC21
CAGL0L10428g	-0.583897508800647	0.0127111135662489
CAGL0M05489g	-0.592280087973347	0.044410873373304
CAGL0L04350g	-0.592967482262852	0.0210948474228185
CAGL0B00396g	-0.594710420999796	0.00680990109537599
CAGL0F01331g	-0.596003176642844	0.0419199155149174
CAGL0M03333g	-0.597026918120033	0.0350997941053161
CAGL0E06556g	-0.598587428123762	0.0454480348613893
CAGL0H00737g	-0.600730130314284	0.0157690111689423
CAGL0I03740g	-0.603167584561043	0.0236541830776335
CAGL0L06424g	-0.606915969381597	0.00519409593091375
CAGL0L01089g	-0.607055723242323	0.0196339672633808	GLT1
CAGL0L07656g	-0.608918907533979	0.0387241704569558	GLO1
CAGL0B01100g	-0.609698246941778	0.00602122510429685
CAGL0L07304g	-0.611186445709239	0.00785930735219031	GET3
CAGL0I06358g	-0.611487403707123	0.0256665676632655
CAGL0G10087g	-0.611907443208978	0.0113759287599596
CAGL0G03905g	-0.612045563909836	0.0176701529458797
CAGL0K08514g	-0.616648281206716	0.00758397257532985
CAGL0J08800g	-0.619543189964409	0.0352205363684404
CAGL0E04268g	-0.62210443713012	0.0262352873213899
CAGL0I03036g	-0.622126856862781	0.0333257263199571
CAGL0K06391g	-0.624198040286708	0.0244604153067353
CAGL0M10615g	-0.624646595037279	0.0134210279275465
CAGL0J02640g	-0.624932295484207	0.0296475331094496
CAGL0G04565g	-0.631248494038538	0.0382158259242403
CAGL0B02981g	-0.631502782314799	0.0319617836218575
CAGL0D06314g	-0.63469180531989	0.0383314344473133
CAGL0F08987g	-0.643096747884004	0.00920853758953386
CAGL0E03564g	-0.64581424994848	0.00352890277988181
CAGL0F00759g	-0.645916188910707	0.00296923026780244
CAGL0B03245g	-0.647726412762601	0.00287349741343393
CAGL0E05412g	-0.647915035052903	0.0145485367245913
CAGL0C05247g	-0.65076882518915	0.0466605175451731	MET22
CAGL0F05423g	-0.650776406422156	0.0454278760847877
CAGL0G03641g	-0.661315238659868	0.0323221775777789
CAGL0K11253g	-0.661408093323474	0.0266938536729096
CAGL0I00616g	-0.664417936218288	0.0211402130892037
CAGL0D05918g	-0.665857918457975	0.04854537003739	ATF2
CAGL0H00110g	-0.666315749672354	0.0344851699851084
CAGL0K01243g	-0.666734955036512	0.00612958379468022
CAGL0J03190g	-0.671221871127401	0.0285020866015963
CAGL0H04477g	-0.677488102744272	0.0403863215086393
CAGL0A02618g	-0.678076534443972	0.00888115885079167
CAGL0M02563g	-0.678194041383146	0.00244407640349113
CAGL0L05544g	-0.678916520642917	0.00530042094849622
CAGL0K10956g	-0.679976195377525	0.0226464493972039
CAGL0M01738g	-0.681522694360462	0.00431921059471953
CAGL0B00946g	-0.682648237904026	0.0146457823689506
CAGL0I03916g	-0.684717725973664	0.00137230903367342
CAGL0J03564g	-0.685164164057488	0.0165011087967547
CAGL0H01089g	-0.687462236728165	0.0477474384906107
CAGL0F05863g	-0.689699509091544	0.00175428900643113
CAGL0E04796g	-0.690187131178981	0.0374068221509303
CAGL0B04521g	-0.690807402062542	0.0121457667457402	RAS1
CAGL0F06941g	-0.692163870654312	0.0227515766001947	PYC1
CAGL0G08382g	-0.692618699522942	0.00257095278287652
CAGL0E03960g	-0.694016029159131	0.0269942367056953
CAGL0M04301g	-0.694674354539539	0.0133238635755818
CAGL0C00341g	-0.695946460328412	0.0126501395742856
CAGL0K10912g	-0.698743642437139	0.00165222490039121
CAGL0M09614g	-0.700517577798663	0.00286307745727001
CAGL0B04323g	-0.702970190659442	0.00860945470836093
CAGL0I03938g	-0.703329317709676	0.00966792191686288	PPH21
CAGL0J08778g	-0.703825364660636	0.00141852203097849
CAGL0F06919g	-0.704007649323196	0.0110472977221634
CAGL0G01210g	-0.706562305528576	0.0181555333211046	NIT3
CAGL0C04048g	-0.708161710388905	0.0497939575670067
CAGL0J02750g	-0.709387619498335	0.0256665676632655
CAGL0L06842g	-0.709854969460305	0.0111973039374571	THI3
CAGL0M11946g	-0.714815678287264	0.0457724124772776
CAGL0D03806g	-0.715873861484885	0.0026529335524846
CAGL0K00539g	-0.719778916668758	0.00201910037047938
CAGL0F01221g	-0.72178581994291	0.00253227582340181
CAGL0C01595g	-0.722578900650482	0.00666375142275819
CAGL0H03949g	-0.726859352649336	0.00899698262559187
CAGL0I02024g	-0.727879824586223	0.0056156711019808	OYE2
CAGL0M10637g	-0.729932979876423	0.00173035951916866
CAGL0D02332g	-0.731435279777305	0.018606942490931
CAGL0J00847g	-0.737618905093121	0.00413550903429558
CAGL0K08558g	-0.73862683944913	0.00939708528281096
CAGL0G09581g	-0.740240087136368	0.00299063072038153
CAGL0G05566g	-0.741887332392451	0.0122427913131219
CAGL0E04422g	-0.742304206882265	0.00417229820595131
CAGL0H03025g	-0.742308126137088	0.0122045696561667
CAGL0M09064g	-0.742583882093522	0.0185008109243549
CAGL0A03883g	-0.745152684824868	0.00156898707584646
CAGL0H09372g	-0.749005167398279	0.00918556028521948
CAGL0K03509g	-0.749339631755577	0.0340256016687378	HFD1
CAGL0F04455g	-0.750670333796998	0.00665622454325281
CAGL0K11660g	-0.752957888281411	0.000694651305081731
CAGL0A01452g	-0.753353728985853	0.00576738318395755	CWH41
CAGL0D00286g	-0.758382794839598	0.000555647217486193	BMT1
CAGL0B02497g	-0.75898733172108	0.00722318578160192
CAGL0E06336g	-0.75979748956974	0.00121325784427179
CAGL0M00770g	-0.760013734990781	0.00084217971373452	SIR3
CAGL0G00440g	-0.762267688697074	0.0169128703942423
CAGL0M05995g	-0.762836197399134	0.0020154395374852
CAGL0G05071g	-0.763973358586404	0.0124487586317563
CAGL0I09372g	-0.765055232697303	0.00269966102106461
CAGL0H04653g	-0.765937905201745	0.000731000167136719	ERG6
CAGL0K05335g	-0.766106727014653	0.028812264048221
CAGL0E05808g	-0.766550615948271	0.00529249462548597	THI6
CAGL0H06501g	-0.767389092061534	0.0151501356754977
CAGL0J06930g	-0.767845251298675	0.0121301601490225
CAGL0M00874g	-0.768477415804803	0.0136467192027573
CAGL0H06281g	-0.76987714886266	0.0245237054718419
CAGL0A04191g	-0.773872790969405	0.00551613534076633
CAGL0E00847g	-0.774426110710751	0.000366445333907192
CAGL0J09812g	-0.775311064146345	0.00367852987759672	TPS1
CAGL0M12617g	-0.776194736164737	0.00054876018844946
CAGL0K12870g	-0.777614461302957	0.0129171273882642
CAGL0C04851g	-0.780031091519509	0.00240133757210597
CAGL0J11770g	-0.78019566798906	0.000244962564889292	PLB1
CAGL0J05247g	-0.781870547639164	0.0351087334559989
CAGL0J10780g	-0.783402510107548	0.0388239758825798
CAGL0J10076g	-0.7835070108022	0.0426784342883046
CAGL0E02167g	-0.783662842630147	0.000808283627117679
CAGL0G00858g	-0.787143532182107	0.00966907118863398
CAGL0B02541g	-0.787651629192379	0.00138283374225385
CAGL0D02046g	-0.789839888443132	0.0333546372589206
CAGL0D05896g	-0.791133097671988	0.000382242553265679
CAGL0A03256g	-0.791254984820159	0.0307719775039137
CAGL0C01793g	-0.792333920200193	0.000302202476684906
CAGL0H06743g	-0.796155805820843	0.0263824440398847
CAGL0M10065g	-0.796518051213298	0.020227539126366
CAGL0K12474g	-0.798714283480411	0.000397551552728509
CAGL0L08228g	-0.799820505802799	0.0391553691985261
CAGL0L11374g	-0.800863255473999	0.00443235132839801
CAGL0L02299g	-0.802022673448175	0.000293945985514434	VPS1
CAGL0F06743g	-0.803126781278091	0.0126780254359617
CAGL0K02409g	-0.806602854546297	0.0133021693409321
CAGL0F05357g	-0.809831182467677	0.00302254695709957
CAGL0G06842g	-0.811331421250886	0.000557595005528628
CAGL0H07535g	-0.811914026211474	0.0148958027814743
CAGL0K05665g	-0.812778698506389	0.000298240156846892
CAGL0K03179g	-0.812968607268643	0.000544363432210266
CAGL0I04730g	-0.814252023750451	0.00861134471116491	HMT1
CAGL0B03047g	-0.814583666600463	0.000157957183169554	ILV5
CAGL0D02068g	-0.814772699827011	0.00380813628381061
CAGL0J01397g	-0.815678510323593	0.0222315418193438
CAGL0B03861g	-0.819042106926427	0.00559923728993256
CAGL0M12595g	-0.821613917482362	0.000115592695352603
CAGL0M00594g	-0.823117713529345	0.000145629073337729
CAGL0I05720g	-0.823215911892351	0.000779171667463911
CAGL0M08206g	-0.8249244143312	0.00146594756533454
CAGL0G07821g	-0.826744621750783	0.0215874868559924
CAGL0H06435g	-0.828213854784266	0.0499086301031116
CAGL0L03454g	-0.832958278798401	0.0192612622476471
CAGL0C04763g	-0.835735183691369	0.00485379100258027
CAGL0L01749g	-0.836743286247432	0.00583567768288209
CAGL0I09548g	-0.836905455470978	0.00805735380028743
CAGL0J09856g	-0.837012586405707	0.0466615940851636
CAGL0F07249g	-0.83803530498409	0.00018813052781394
CAGL0G05203g	-0.838218292323249	0.00414450625350475
CAGL0K10142g	-0.843089735547641	0.00257095278287652
CAGL0H03597g	-0.844988201714044	0.000333979286253366
CAGL0M12903g	-0.845772215902089	0.000414819546513213	SEC28
CAGL0F02673g	-0.851574533333738	0.00480052315760919
CAGL0H02365g	-0.851658654428293	0.0237435535908124
CAGL0L09757g	-0.853522596169891	0.00291756796002518
CAGL0K09856g	-0.855442178255834	0.0168206413010168
CAGL0E02805g	-0.855570268126321	0.0466130512244221
CAGL0I05126g	-0.856429378591399	0.00766505344695459
CAGL0G06336g	-0.860689903260803	0.00292487731245844
CAGL0I03718g	-0.861618162184327	7.69225711691634e-05
CAGL0L01705g	-0.861933305135184	0.00140486359355289
CAGL0H07293g	-0.865185340485006	0.0468620705862927
CAGL0J02662g	-0.867716143886268	0.01251108383277	IRC5
CAGL0H08041g	-0.868089670172507	0.0264203710913213
CAGL0C03201g	-0.868898989167386	0.000624766045262278
CAGL0I09614g	-0.869307227490924	0.00268653082936591
CAGL0H08998g	-0.870235500361644	0.0411651347931435
CAGL0M11104g	-0.871538854884858	0.00036234138867898
CAGL0I02750g	-0.873587161005741	0.015437166744283
CAGL0A01848g	-0.875588969440428	0.00274994804446932
CAGL0K07744g	-0.875714133687333	0.000294928895272766
CAGL0L12628g	-0.877390316773471	0.0239223717127024
CAGL0M13563g	-0.878626346072854	0.024604020687762
CAGL0F01155g	-0.879128634764581	0.000392513984867525
CAGL0H08283g	-0.87999855239758	0.00169890573270463	HSP10
CAGL0L00847g	-0.880772878883303	0.0191127806334393
CAGL0H09020g	-0.881245667367673	0.00068814621849861
CAGL0G07447g	-0.881348927709208	0.0486793071554364
CAGL0M07986g	-0.88179601971999	0.00102990924093998
CAGL0J06468g	-0.882047781082289	0.0232524041163046
CAGL0C00385g	-0.887286961219464	0.010944511408075
CAGL0E05016g	-0.888696556389059	0.00774215521951459
CAGL0J01980g	-0.88935945451253	0.000794291964453081
CAGL0G05544g	-0.892228762147424	0.000223945263232356
CAGL0I05060g	-0.894967647779028	0.0468418369691571
CAGL0L02497g	-0.896765363715952	0.00374050764788344	FBA1
CAGL0K01837g	-0.89679525865271	0.00228515923099434
CAGL0C00649g	-0.899557837965431	2.06206577057123e-05	VMA2
CAGL0E02431g	-0.899998565967585	0.00332642867934246
CAGL0D05412g	-0.900133970500705	0.0104921258317571
CAGL0H00891g	-0.901071697335067	0.028892756865445
CAGL0L05346g	-0.904261687930973	0.0202790039355954
CAGL0F05115g	-0.906211852367484	3.55821832840623e-05
CAGL0G08470g	-0.906862541216696	0.00174653342616866
CAGL0L01969g	-0.907508966195162	0.0151808498617402
CAGL0D06050g	-0.911710495187868	0.0387241704569558
CAGL0K03619g	-0.913181733374126	0.00544441095163092
CAGL0M00286g	-0.914000169303418	0.00308857901710221	HIR3
CAGL0I08371g	-0.916022757837678	0.000539640388004994
CAGL0B03817g	-0.916271419188335	0.0427188264458855
CAGL0L06270g	-0.916413359988556	0.000510243242779259	BMH1(B)
CAGL0L12694g	-0.916510640659279	0.000107552778426184
CAGL0I02772g	-0.917056234748728	0.00158365076427217
CAGL0B02761g	-0.917139549381656	0.0142764722570431
CAGL0H00869g	-0.920257090326643	0.000499812499792181
CAGL0E06512g	-0.920412460778249	0.00244914329438864
CAGL0G03861g	-0.92211197795995	0.042972833431573
CAGL0H03443g	-0.923208887943782	0.00889270450770381
CAGL0A03366g	-0.925608566195248	1.34083361025501e-05
CAGL0K10032g	-0.926430526480188	0.0475021659848448
CAGL0L02717g	-0.926560297970408	0.00312629557973183
CAGL0J07656g	-0.928912041648427	2.41685355400644e-05	SLA2
CAGL0H08932g	-0.930047855964816	0.000472948903908596
CAGL0L04004g	-0.930960324003319	1.59618241301287e-05
CAGL0F02893g	-0.931245429193413	0.00129680596757147
CAGL0E03608g	-0.932377118682635	0.00386699871218357
CAGL0J05654g	-0.932433204464754	7.23938994155711e-05
CAGL0L04488g	-0.934972531829456	0.0186103837189714
CAGL0B02321g	-0.941151298535058	0.00804048262613242
CAGL0M04939g	-0.942184509715171	5.76941538938879e-05
CAGL0K00847g	-0.944510230824698	1.89973241664756e-05	CIR1
CAGL0M01694g	-0.944744609250601	0.0262848559787795
CAGL0C04433g	-0.945189491881412	0.0364082578534864
CAGL0I05302g	-0.945388932682754	0.000370021278393345
CAGL0D02200g	-0.947540025662519	0.00329308768742443
CAGL0D01562g	-0.948412091844569	8.68635658350605e-06	FCY1
CAGL0A02926g	-0.94854358341973	0.00018592329814091
CAGL0L02673g	-0.950840279201071	0.0150975887847467
CAGL0B03399g	-0.954655854100232	0.00432464937692703	RIF1
CAGL0G09339g	-0.957244212326808	0.000109831724101096
CAGL0L12078g	-0.959150963284674	7.82029134541308e-06
CAGL0G02013g	-0.961031901167196	1.80292777742103e-05
CAGL0B04147g	-0.961163514949904	0.000825290409862488
CAGL0L00693g	-0.962005343985968	0.00125606754003305
CAGL0J00649g	-0.9624257319507	0.0285521860550443
CAGL0B02739g	-0.963613112927462	0.00741136809112292	STE11
CAGL0G05159g	-0.967076136695545	0.00122450371889237
CAGL0D00770g	-0.970111873423267	3.71491826581595e-05	IDP1
CAGL0I05324g	-0.971002926893768	4.85087109819191e-05
CAGL0K05621g	-0.971033826989003	0.00605186600411427
CAGL0D01958g	-0.973120838580259	4.7674244650038e-06
CAGL0M06853g	-0.974109448896029	0.00116062219665276
CAGL0B04785g	-0.97419655279173	0.019188381216524
CAGL0C05203g	-0.975020572043673	0.00576562726983292
CAGL0H05764g	-0.975599249550075	0.000571987260554816
CAGL0K08844g	-0.976144461107381	0.00029646065806341
CAGL0M02651g	-0.978933013770793	0.0049195081213623
CAGL0L07920g	-0.98078373864852	4.33080392691017e-05
CAGL0J01287g	-0.980811677823764	1.7973181198402e-05	AIP1
CAGL0M02981g	-0.981681818251809	0.0284325595554139
CAGL0L05654g	-0.983537238337835	0.00875417220981824	TRK1
CAGL0D05522g	-0.983673163384665	0.0050639683365536
CAGL0D02618g	-0.984093377959843	0.000132994709821073	PEX11
CAGL0D01386g	-0.985775968798228	0.00137879295258104	MED1
CAGL0J07480g	-0.987950651216347	0.0157691100187343
CAGL0K02453g	-0.990161157434533	3.41144377033253e-05
CAGL0J11440g	-0.990744668437236	0.00185037215103625
CAGL0I03564g	-0.992773850787853	0.0377983324222776
CAGL0G05786g	-0.994716482453598	0.000950736878875946
CAGL0M09823g	-0.994788638727942	0.0242310282185288	VIP1
CAGL0F08943g	-0.995803546245063	0.00267121453584234
CAGL0H03069g	-0.996048160693599	0.000100167894344303
CAGL0I02178g	-0.998734831531474	0.00069025038987642
CAGL0M05049g	-0.999025955379472	0.00176745318185063
CAGL0G09383g	-1.00062889219511	1.3217181104193e-05	TDH3
CAGL0H02145g	-1.00276300499482	0.000192661980919223
CAGL0L03245g	-1.00356597727138	0.000342284158172751
CAGL0L08866g	-1.00813113315317	0.0181569989012259
CAGL0H05797g	-1.00877970363425	0.000132994709821073
CAGL0G03729g	-1.01105544836675	0.0203862633686803
CAGL0H07623g	-1.02191396986088	0.0255416167082468
CAGL0D05698g	-1.0227430252956	0.000302202476684906
CAGL0K08998g	-1.02294454092842	0.0391753768981552
CAGL0H08541g	-1.02683222476851	0.0277124648016393
CAGL0K06281g	-1.02740163765893	0.0474655794447959
CAGL0F06985g	-1.02814381830857	0.0269323206109903
CAGL0M05929g	-1.02868202197008	0.000949452336090421
CAGL0M08778g	-1.0293840600478	0.00120451061000039	SWM1
CAGL0D05346g	-1.03050972526118	0.000156464770993652
CAGL0G00550g	-1.03367198596357	0.00462611251575101
CAGL0F02035g	-1.03422991029048	0.0453711598377258	CTF19
CAGL0B02755g	-1.03585449780568	0.000189883573801989
CAGL0G07529g	-1.03657629667623	0.0033459140791519
CAGL0K06523g	-1.03738351508007	0.0242409540632926
CAGL0G04103g	-1.0374182890694	0.00186091985072156
CAGL0D02420g	-1.03773649473789	0.0250852202247056
CAGL0K10582g	-1.03874752121668	0.00173691739814094
CAGL0F00517g	-1.03891312100492	7.8881775836535e-06
CAGL0B02299g	-1.0394453768105	0.0225898773059432
CAGL0K11836g	-1.04064858989648	0.0430022855229383
CAGL0M11330g	-1.04106647672567	0.00932643260820966
CAGL0M02717g	-1.04169368197251	0.000567641382081851
CAGL0L13244g	-1.04202558312006	4.77008114883341e-05
CAGL0L08800g	-1.04244329648082	2.20059763687432e-06
CAGL0G07755g	-1.04252355373523	0.0030263141519746
CAGL0J05280g	-1.04291006096324	0.000848619543582507
CAGL0J10340g	-1.04449318391195	0.00103092467153839
CAGL0M13651g	-1.04482197262728	0.0315119082570674
CAGL0K10736g	-1.04613705700873	1.82385952574755e-06	CYB2
CAGL0D01408g	-1.04773367383017	0.0433391584738991	SPE3
CAGL0L10472g	-1.04803721437872	0.043582385030926
CAGL0F08393g	-1.05054802474517	0.016685194107357
CAGL0G05489g	-1.05149316702912	0.00169481338864265
CAGL0G03663g	-1.05396180631289	2.20870880784196e-06
CAGL0I02200g	-1.05410825766238	0.000261712680640308	SOL3
CAGL0L11066g	-1.05411370290093	7.1823130366175e-05
CAGL0L05698g	-1.05416186650513	0.00235735975187705
CAGL0H01617g	-1.05535605472172	0.00422092090372563
CAGL0L02123g	-1.05553859460428	0.0443581367278486	SNF5
CAGL0C05511g	-1.05638669182587	4.08813706130262e-07
CAGL0K07876g	-1.05703166405528	8.45198932730039e-05
CAGL0J03168g	-1.05813435570918	0.00150616543122587
CAGL0E05060g	-1.05831666209204	4.04314736813506e-05	NUT1
CAGL0K03993g	-1.05880371337273	0.000489227614842881
CAGL0G09361g	-1.05942956397138	4.53912517688263e-06
CAGL0K01595g	-1.05971257116255	5.38467761425882e-05
CAGL0E05742g	-1.0598926462882	0.000281333733759749
CAGL0H02299g	-1.06016815597702	0.0482363109363562
CAGL0J09152g	-1.06203538089889	0.00918661090379683
CAGL0H01485g	-1.06215980507419	0.00144804973467576
CAGL0K12188g	-1.06270341925741	0.0184292384926861
CAGL0M02893g	-1.06309730300536	0.0231953809186513
CAGL0C03828g	-1.06425768245428	0.0256464028520833
CAGL0G01430g	-1.06436357209406	2.00992169353622e-05
CAGL0D02024g	-1.0647606723346	7.91508377378679e-05
CAGL0K09086g	-1.06642136701768	0.00329621883451454
CAGL0J05566g	-1.07036925648818	1.41963864043315e-06
CAGL0K06325g	-1.07454252824813	0.018791888214539
CAGL0J06424g	-1.0761650301852	0.00115260369517427
CAGL0B00330g	-1.07790755579658	7.6453877455822e-06
CAGL0I05148g	-1.08050468837765	0.0280990367265285	DLD1
CAGL0C02651g	-1.08229851992965	7.13851712369577e-07
CAGL0I07601g	-1.08233337696006	0.0169128703942423
CAGL0I04510g	-1.0824572391961	0.000776880060866488
CAGL0L05126g	-1.0828784507753	5.89575003169963e-05
CAGL0C04609g	-1.0841666114392	0.000231576216054239
CAGL0L12254g	-1.08459524232225	7.01303287121162e-06
CAGL0G01232g	-1.08642829961421	0.00110185628494083
CAGL0E06028g	-1.09390252442282	0.0367140460882534	ALG5
CAGL0J00693g	-1.09406206204914	4.02910993747657e-05
CAGL0J04400g	-1.09456084674689	0.0161028535504395
CAGL0D03278g	-1.09461677147564	0.011095312637766
CAGL0K10406g	-1.09571780459164	0.0126932153233566
CAGL0I08833g	-1.09812553112949	7.32044443871894e-06
CAGL0J09130g	-1.0983191134538	0.000890499021192252
CAGL0F04741g	-1.09929460837391	3.24687468683166e-07
CAGL0I08701g	-1.10059232393821	0.0137897726789825
CAGL0K00583g	-1.10089494541391	0.00776517896878003
CAGL0J01089g	-1.1013642724012	0.0146478065147221
CAGL0J08250g	-1.10278044526771	1.56709631204066e-05
CAGL0J03938g	-1.10322844477817	0.000575954117910933
CAGL0M07073g	-1.10359020321833	4.88693899112628e-05
CAGL0L04400g	-1.10516248050064	1.74152120066434e-05
CAGL0M09636g	-1.10845038375123	0.00313754154391956
CAGL0I01034g	-1.11143645631602	0.00614207563645847
CAGL0M09185g	-1.11170484658866	9.45126923981548e-07
CAGL0J00495g	-1.1121060518899	0.000498777401863355
CAGL0C03135g	-1.11227207079249	0.000154675417833883
CAGL0L10538g	-1.11261908396575	0.000848619543582507
CAGL0M11990g	-1.11276719669693	3.99736940648009e-07
CAGL0E04048g	-1.11305416131815	1.19575881592231e-06	COF1
CAGL0L08932g	-1.1140709782755	6.63458315801016e-07	LSP1
CAGL0M13585g	-1.11446755322813	0.0295823938690225
CAGL0M03311g	-1.1181212855079	9.27667936816596e-05
CAGL0E05148g	-1.11926018314723	0.00265397569209063
CAGL0B03553g	-1.11997300659063	6.87189839562669e-05
CAGL0J07854g	-1.12035882265029	2.36207597080932e-05
CAGL0H01265g	-1.12419902507491	0.000171477818758551
CAGL0L06468g	-1.12942661201112	0.000194306808183168
CAGL0G03201g	-1.12996141622781	0.000316489646335806
CAGL0E05896g	-1.13275457995558	1.99141818115769e-07
CAGL0K11572g	-1.13477554475018	0.000264364969788979
CAGL0I04554g	-1.13586777705947	7.75632965359935e-06	GRX7
CAGL0G03597g	-1.13634324508508	2.38651645822447e-05	SHO1
CAGL0D01606g	-1.13709926092307	0.0389104811824219
CAGL0L13178g	-1.13759895974542	0.000858121811196778
CAGL0E02387g	-1.1412713321254	0.0200351873181863
CAGL0M09383g	-1.1429436050403	0.0331943674376949
CAGL0D00242g	-1.14316010577051	0.0222389702804234
CAGL0M10703g	-1.14389752022838	0.0132193863590498
CAGL0C04873g	-1.14472238652982	0.00168517326137864
CAGL0K08954g	-1.14554506079424	0.000100882270908189
CAGL0G05830g	-1.14586397090391	0.0128538767577383
CAGL0G02123g	-1.14931949154034	0.0119593421830166
CAGL0M07001g	-1.15251564636771	6.2938386285572e-06
CAGL0D02882g	-1.15454231938006	0.00219335013623347
CAGL0M10131g	-1.15548420524626	0.015437166744283	MIF2
CAGL0I08063g	-1.15568795439601	0.00109461259748715
CAGL0K12210g	-1.15589399581553	0.00212819808058527
CAGL0E03003g	-1.15830303686088	2.54893108723681e-05
CAGL0G06754g	-1.15864026312995	4.77609682972036e-07
CAGL0K04213g	-1.15893833882218	0.00213766318256183
CAGL0J09306g	-1.15894425366805	3.02907432805098e-05
CAGL0M12749g	-1.16041835193812	0.00385732825828056
CAGL0B00968g	-1.16232895237093	0.0416471170718158
CAGL0L05390g	-1.16449523796774	1.11576717299072e-07
CAGL0K02365g	-1.16510369775071	3.64256199954854e-07
CAGL0F00451g	-1.16517121262295	0.00118773091603766
CAGL0G09889g	-1.16697985604758	1.19698522177647e-06
CAGL0H01551g	-1.16779810932347	0.016393403225597
CAGL0M09317g	-1.16838227227392	3.34470141906466e-07
CAGL0A03564g	-1.17015470773188	0.000752253317807209
CAGL0A02134g	-1.17278841610857	6.67044353723336e-05
CAGL0M13343g	-1.17320163263389	1.4190146788216e-07	GND1
CAGL0H10340g	-1.17444801304917	0.0292043268931058
CAGL0F06501g	-1.17464335121782	0.0149778465642478
CAGL0K05995g	-1.17522435823616	0.0019122464229862
CAGL0I04312g	-1.17750042865924	0.000270364140220825
CAGL0L01683g	-1.17978006771278	0.00179934479037525
CAGL0A02530g	-1.18013464972767	1.54368071793355e-08
CAGL0I07733g	-1.1804781332783	6.47357791962029e-07
CAGL0M09713g	-1.18118580151497	6.89743617127819e-08
CAGL0F02343g	-1.18134244717596	0.000927043808524422
CAGL0I07645g	-1.18175082096443	0.00164401632448521
CAGL0F08107g	-1.18230510272305	2.26743247727178e-08	LSC2
CAGL0G08558g	-1.18440361257051	4.8592373026809e-06
CAGL0D01364g	-1.18518195134858	0.00164401632448521	CYC8
CAGL0H07821g	-1.18619824346618	0.00111959786889993
CAGL0H09966g	-1.18714359993178	0.0258202570561205
CAGL0H03289g	-1.18810363460292	0.0119555046066091
CAGL0K06380g	-1.1886398213227	0.00192595463229664
CAGL0L07722g	-1.19155362750894	0.000314324335083132	PGK1
CAGL0J05544g	-1.19330533379411	3.91957530263723e-07
CAGL0K05687g	-1.19402217254388	0.0149995094836723
CAGL0F04939g	-1.1951296534628	3.52251535165627e-05
CAGL0A02552g	-1.1955792648286	0.000110959239098768
CAGL0H10120g	-1.19594077424339	0.0102705324573687
CAGL0G01298g	-1.1996993907256	0.000160851325648132
CAGL0I02002g	-1.20021403275181	0.00165299364765642
CAGL0H09746g	-1.20050038804819	8.4977676290058e-06
CAGL0J01243g	-1.20173437998651	0.0447884184827444	CTF13
CAGL0H08195g	-1.20349866687114	0.00184935256817202
CAGL0H03531g	-1.20396341099261	1.14654475609672e-06	MNP1
CAGL0H10032g	-1.20669152751881	8.85537099679186e-05	PST2
CAGL0K06501g	-1.2089881661604	2.70851308861038e-05
CAGL0M09603g	-1.2105298112004	3.71048931311246e-07
CAGL0G01496g	-1.21405466683289	0.0069718840114518	COG6
CAGL0D05962g	-1.21515506585257	1.44327017183512e-05
CAGL0I06446g	-1.21631101515584	2.14684975882887e-07
CAGL0I09746g	-1.21964260039167	0.00210393796277174
CAGL0I06963g	-1.22085554512054	6.41533667172254e-07
CAGL0H00242g	-1.22344599026254	2.53786583486497e-06
CAGL0F00935g	-1.22381978699859	0.00074524069736579	PEX15
CAGL0J04180g	-1.22547977235713	0.000149692576873171
CAGL0J10186g	-1.22801787351047	2.50141477007366e-08
CAGL0I06919g	-1.22850984821657	1.5821265207199e-06
CAGL0H08063g	-1.22888994765471	0.0144909579380403
CAGL0I04796g	-1.22896767092534	0.0176676406083642
CAGL0K11440g	-1.22931272189734	0.00485588018625951
CAGL0L03432g	-1.22941506633986	0.016974917012808
CAGL0F06479g	-1.23042487257732	3.95009524990891e-05
CAGL0G09911g	-1.23109776386802	4.6348187295811e-09
CAGL0G07997g	-1.23454294019013	6.58212482303915e-05
CAGL0M04059g	-1.2368109449089	0.0130556494105585
CAGL0L07392g	-1.23806164886658	0.00274994804446932
CAGL0H02805g	-1.23933729176322	0.0011769689205438
CAGL0K12892g	-1.24068561358244	0.00209633212191712
CAGL0D06446g	-1.24367404633556	1.03664814591365e-06	STT4
CAGL0C05071g	-1.2459935186571	4.47922042399362e-05
CAGL0D03652g	-1.24621564491827	0.000121426680605221
CAGL0F05225g	-1.24946650570588	0.00733460654188384
CAGL0M12210g	-1.25063301955518	0.000850507145665269
CAGL0B04015g	-1.2517669904407	4.11337567580574e-06
CAGL0L05918g	-1.25191803327647	0.00118812073205161
CAGL0K11858g	-1.25223673332308	0.000170914970501285
CAGL0J04334g	-1.25340323708343	0.00668843275030791
CAGL0M08712g	-1.25803159124758	2.81490332139999e-05
CAGL0M07161g	-1.25815922499764	0.0104200272363311	EGD2
CAGL0F05907g	-1.25853062061799	6.05418312765744e-05
CAGL0L10021g	-1.26122669082726	0.0156864388380489
CAGL0B00418g	-1.26194303358006	4.42027275495535e-08
CAGL0H08437g	-1.26323384529	0.00287510298191371	VPS15
CAGL0F08657g	-1.26532649002841	0.0200286423119752	PEX23
CAGL0G08756g	-1.26559878798464	5.27624350824331e-07
CAGL0D01078g	-1.26741456544927	2.80137567068269e-05
CAGL0M03201g	-1.26782707062735	2.80203907105405e-05
CAGL0I04136g	-1.26799244130069	0.000156774370942963
CAGL0G02695g	-1.2716149299422	0.00255640472343307
CAGL0L07854g	-1.27410833804958	1.05939695725011e-05	CWH43
CAGL0D04840g	-1.2767889023256	1.53511177834015e-07
CAGL0J11550g	-1.27783917989165	0.00124315395093863
CAGL0M07920g	-1.27835379631379	0.0199742940115478	PDC
CAGL0F04851g	-1.27878724976559	0.00246998825753476
CAGL0M03575g	-1.2791679016722	0.000203460415981418
CAGL0K09064g	-1.2812425936447	5.15562076703771e-07
CAGL0A04279g	-1.28181976417013	1.94570533572241e-07
CAGL0A02882g	-1.28381054095568	2.66107646795916e-08
CAGL0I02486g	-1.28632388216853	5.5411639309414e-08	ENO1
CAGL0H01705g	-1.28975807855726	4.08813706130262e-07
CAGL0G06864g	-1.2903816967291	0.000559901422098777
CAGL0K08206g	-1.29052587038312	0.00258160532228425
CAGL0L10912g	-1.29057761615088	0.000137473909961312
CAGL0G09196g	-1.29138802702243	1.34464684042578e-07
CAGL0F05071g	-1.29178951758162	0.0364631004934351
CAGL0K06413g	-1.29256392238663	2.12714714836977e-09
CAGL0C05599g	-1.29349921861759	3.14204593254536e-07
CAGL0D01320g	-1.29587032465144	0.00258668117769696
CAGL0I07623g	-1.29604093624948	6.46569433502302e-06
CAGL0H05027g	-1.29804356652777	0.0288263913964674
CAGL0F04917g	-1.30087217723233	4.39806392745272e-08
CAGL0C03487g	-1.30227835417369	0.000511229043155226
CAGL0C03784g	-1.30414430058647	0.000142360292763388
CAGL0G06028g	-1.30832816255237	1.30037949880334e-09	ARO9
CAGL0L13002g	-1.31169486791574	2.43709911403872e-08
CAGL0L03828g	-1.311718094659	0.0162386483658768
CAGL0K10758g	-1.31234115599939	0.000727790355068733
CAGL0K02585g	-1.3155025985479	0.00287349741343393	YAP3
CAGL0F04257g	-1.31740676388641	8.15855927609596e-07
CAGL0F04191g	-1.32047447534923	3.73929816686125e-10
CAGL0M02167g	-1.32266388488295	0.0210211623434171
CAGL0I06831g	-1.33002376006926	3.23213011570401e-05
CAGL0M09735g	-1.33101189886785	0.00236018363987006	MEC3
CAGL0D03982g	-1.33170625501798	0.00528542639352622
CAGL0I06072g	-1.33175391480167	0.000128838490688598
CAGL0K09218g	-1.33237445990534	0.00228277477681761
CAGL0K08096g	-1.33243840025621	0.00301067077626461
CAGL0I08459g	-1.3392197884835	2.18572683271555e-07	RHO1
CAGL0G06270g	-1.34196471785009	1.60616359414893e-09
CAGL0L00979g	-1.34221195393472	0.000425809622041334
CAGL0K09240g	-1.34388249018056	0.000931600434237169
CAGL0J06820g	-1.34659504292726	0.0176450881324437
CAGL0F04653g	-1.34692351739361	1.16804382300345e-08
CAGL0L06908g	-1.34981235471952	2.12885354527348e-05
CAGL0M01518g	-1.35032812009922	0.0153928398514109	SHE9
CAGL0H00396g	-1.35140782431969	0.00441044297644967
CAGL0I08085g	-1.35170737819625	3.62976415924975e-08
CAGL0K01001g	-1.35212455899361	1.2629687659173e-05
CAGL0I09658g	-1.35244473347596	4.25356560392653e-07
CAGL0A02904g	-1.35247860804992	0.0467755479930262
CAGL0L05412g	-1.35433620290368	1.95371827183617e-05
CAGL0L10868g	-1.35587693970267	0.000250111939562456
CAGL0D05258g	-1.35647280497305	0.00307685513929833
CAGL0F05841g	-1.36183990858351	3.60403365159283e-05
CAGL0C04191g	-1.36329101988605	0.0190779692911864
CAGL0C02255g	-1.36391717954111	1.25847307157884e-05
CAGL0K12100g	-1.36541890804117	0.0386740911863748
CAGL0K06831g	-1.36570128848675	4.67722604093586e-11
CAGL0F07975g	-1.36786770371679	0.00451039473669601
CAGL0H07469g	-1.36832761870304	0.0364082578534864
CAGL0M04235g	-1.36881403192809	1.31196123793064e-05
CAGL0G09933g	-1.36986172184111	1.64468698434122e-05
CAGL0H09856g	-1.37029757818652	1.88439702638291e-05
CAGL0J10428g	-1.37102313819573	0.000461575719693087
CAGL0G09119g	-1.37248643774923	0.000720290240793764
CAGL0M09229g	-1.37401354071746	0.00115739256209329
CAGL0M13673g	-1.37404862131119	1.18126810207594e-09
CAGL0E04510g	-1.37468020288236	0.0118127318391085
CAGL0H09834g	-1.37803962988529	0.000608450097013641
CAGL0M06193g	-1.37955648052238	0.00380813628381061
CAGL0F06039g	-1.38025136420695	8.84771553643204e-11
CAGL0F05467g	-1.38058383659056	0.00825573977575853
CAGL0D04444g	-1.38142142784337	7.92970006952728e-07
CAGL0I05280g	-1.38269364121653	6.34970371157964e-05
CAGL0K08140g	-1.38603739998201	4.3427164637791e-08
CAGL0C04235g	-1.38610313064612	2.36313210996063e-06
CAGL0I07447g	-1.3861414282951	2.51644097593318e-09
CAGL0L08294g	-1.38631015124241	0.00143808695095538
CAGL0I04092g	-1.38658280426118	0.000641581186663838
CAGL0I01650g	-1.38694040247959	0.00656637058669776
CAGL0K07095g	-1.3871789628278	2.40511548632943e-08
CAGL0H05049g	-1.38919961915675	0.00569489652242423
CAGL0K11088g	-1.38949353186744	1.74371601889698e-11
CAGL0B03905g	-1.3907722923735	0.00141519328034973
CAGL0I02970g	-1.39218753721615	5.14961595440317e-05
CAGL0L11902g	-1.39391351623619	7.18103098269802e-08
CAGL0F06127g	-1.40124134825532	1.78372072107871e-07
CAGL0B00902g	-1.40158394760974	1.47933822813751e-06	HIS4
CAGL0K10274g	-1.40188861900779	0.000144188481037651
CAGL0L07216g	-1.40338970568196	2.96898602669803e-09
CAGL0M02233g	-1.40677583382178	0.0169619409518169
CAGL0I04444g	-1.40706207681011	9.76366196401278e-07
CAGL0L09735g	-1.4079858116465	1.64020971631432e-06
CAGL0F08481g	-1.4082929876356	0.00577011965596074
CAGL0G06666g	-1.40834861066306	8.8340130173413e-05
CAGL0G02211g	-1.4104950747748	2.43709911403872e-08
CAGL0D04752g	-1.41078632634204	1.64237417671456e-11
CAGL0J09878g	-1.41079102372173	0.0265702281041327
CAGL0M11506g	-1.41153577083202	3.36762145258361e-05
CAGL0D01760g	-1.41376161268476	0.000109396531880427
CAGL0G02497g	-1.41391708828201	7.44575232590012e-11
CAGL0L09999g	-1.41416946860367	0.0032095715814662
CAGL0G04895g	-1.41421983093107	7.41410144344185e-10
CAGL0H10230g	-1.41661021155351	0.000515408570297682
CAGL0L04730g	-1.41698936190857	0.00380813628381061
CAGL0G05896g	-1.41822043724918	0.000397070094118119
CAGL0C01353g	-1.41839186269266	7.12920306495002e-11
CAGL0G03179g	-1.42136037272291	0.0122535795926791	ASK10
CAGL0K10230g	-1.42214105669626	4.14926659686613e-09
CAGL0M08052g	-1.42240782553056	0.0109734904851984	GEA2
CAGL0K03729g	-1.42535483853484	1.21842565239132e-10
CAGL0M06479g	-1.42996082779923	2.26743247727178e-08
CAGL0G07909g	-1.43094293580823	2.14374275154379e-09
CAGL0L08338g	-1.43156691967841	0.000497127932431683
CAGL0L13134g	-1.43544407189541	0.000174808617282468
CAGL0E05632g	-1.43562248321865	8.39129463975082e-08
CAGL0J06204g	-1.43665622253005	5.46358841094205e-10
CAGL0F07491g	-1.43859024197412	5.73829570831744e-12
CAGL0I00704g	-1.44381830040233	2.99494056588214e-06
CAGL0C01617g	-1.44386254614237	0.00880837388783066
CAGL0G04961g	-1.44403070941587	3.82855520928167e-10
CAGL0A00231g	-1.44904031653067	1.15725105306474e-07
CAGL0J05610g	-1.44919648576202	5.4747903612885e-08	TOP2
CAGL0E04400g	-1.44948189942696	0.00138535784770839
CAGL0L08514g	-1.44948888091345	0.015437166744283
CAGL0D04488g	-1.44950478234806	0.00719461178395927
CAGL0D04466g	-1.45357105533533	4.04549758864482e-06
CAGL0I01298g	-1.45456946473219	5.51397000800496e-09
CAGL0J04444g	-1.45869675327951	0.000654019789238136
CAGL0F04345g	-1.45990745854096	0.000366445333907192
CAGL0J04114g	-1.46378681758136	1.309710130419e-12
CAGL0H00308g	-1.46886659557851	0.00116844097089189
CAGL0C01683g	-1.46934179441448	2.24550986553085e-08
CAGL0J07568g	-1.46961306101214	6.41691791524014e-08
CAGL0F04697g	-1.47658703894242	4.09322961860139e-07
CAGL0J08008g	-1.4775183447268	4.49624538136878e-06
CAGL0K03201g	-1.47837474849933	8.03557774589259e-07
CAGL0D00572g	-1.48280562349132	1.48071015774904e-05
CAGL0C05093g	-1.48435090233456	4.20658968854475e-06
CAGL0L06996g	-1.48765898234387	0.00280607284761167
CAGL0K04323g	-1.48841888029736	0.00886355851183829
CAGL0K01925g	-1.48905026962893	2.37813515383659e-11	GDI1
CAGL0H09196g	-1.4892159339752	6.42221961045591e-09	VRG4
CAGL0F04895g	-1.48949111889525	1.78080060820937e-07
CAGL0B00286g	-1.48990172731306	0.00153386198463518
CAGL0C04136g	-1.48998218127493	6.43691125629862e-09
CAGL0C01947g	-1.49069783576334	0.0141063033495879
CAGL0D02728g	-1.49240318882672	0.00838056883875166
CAGL0L05522g	-1.49367889959469	0.000176218753876795
CAGL0D05676g	-1.49428225079436	2.64505154974214e-07
CAGL0B00814g	-1.49807253027445	4.69844808516808e-05
CAGL0M08008g	-1.50305325707761	2.04246573630658e-06
CAGL0C02695g	-1.5046340952305	0.00222625431909487
CAGL0E02315g	-1.50903693353291	0.00642434977477484
CAGL0I09108g	-1.50976431310024	3.18222753964794e-08
CAGL0C00517g	-1.51106855589335	4.67011938869174e-12
CAGL0L11044g	-1.51191789182357	1.16457041576197e-06
CAGL0J04290g	-1.51265389924378	0.0288137291042544
CAGL0D02398g	-1.5132288617704	2.56898859625063e-08
CAGL0J06996g	-1.51502602124138	0.00170312137088513
CAGL0D02156g	-1.51627646186103	0.000239777110795659
CAGL0I08041g	-1.51658251068904	4.97112034667895e-09
CAGL0M06721g	-1.51812900017584	0.000135706892311487
CAGL0H00803g	-1.51983528963957	0.000505939606444353
CAGL0J01067g	-1.52198598021548	2.58580278417794e-08
CAGL0I05934g	-1.52277218136398	0.000466860554100244
CAGL0G01562g	-1.52316272878208	0.000586069203218608
CAGL0H09460g	-1.52568015794445	1.45413593172417e-09
CAGL0K07612g	-1.52638372480192	3.02393370330303e-08
CAGL0A03051g	-1.5266272028446	4.9462267685791e-10
CAGL0M09933g	-1.52785726388312	0.00128810314506511
CAGL0K03575g	-1.52795075405279	0.000171980004521195
CAGL0K00979g	-1.52902477280132	2.1335698427466e-10
CAGL0I02134g	-1.52999817207545	0.0164153150606091	PEX21B
CAGL0L07260g	-1.53282695787009	1.47275142703598e-09
CAGL0F05203g	-1.53415181962403	7.5238182327614e-06	RIB7
CAGL0J08272g	-1.53622042997467	0.0305420637191765
CAGL0H09306g	-1.53767724900011	8.56676892751313e-10
CAGL0F09119g	-1.54062504206872	0.000434320498451211
CAGL0F05819g	-1.54156968249871	0.00268653082936591
CAGL0L07480g	-1.54234056086655	0.0204967658103449
CAGL0M11836g	-1.54405406206761	0.00682975116877586
CAGL0L01793g	-1.54456455933206	0.000449885215929941
CAGL0D03916g	-1.54500454993852	0.00555333180441866
CAGL0D03872g	-1.54759437425373	8.18592055271276e-05
CAGL0L10494g	-1.54846785765988	0.00129396895834094
CAGL0J06974g	-1.54993956105621	0.00163251447316232
CAGL0E06226g	-1.55008880363892	8.64534449078939e-10
CAGL0L02387g	-1.55035075876633	0.00210507510316349
CAGL0K03091g	-1.55149008843586	2.33511984833953e-06
CAGL0K12320g	-1.55267722448987	0.00152755365050416
CAGL0K07117g	-1.55299966086756	0.00752558482110893
CAGL0J06710g	-1.55565238054551	4.3770952432998e-05
CAGL0E06182g	-1.55748122095167	0.000386148269152546
CAGL0H05775g	-1.55789682913872	0.000291399675961438
CAGL0J03806g	-1.55810555371199	1.17805431414549e-05
CAGL0M05401g	-1.56151295013107	1.13966949123246e-07
CAGL0G05093g	-1.56239262147775	1.78796441026163e-13
CAGL0I04994g	-1.5632386796216	0.000102304768024524	MET6
CAGL0M03245g	-1.56509577919711	3.95967763522767e-06
CAGL0F02937g	-1.56673202678267	0.0454480348613893
CAGL0L06798g	-1.56865345759806	4.3917371250208e-14
CAGL0H05731g	-1.57067908185333	2.60206034225972e-06
CAGL0K12298g	-1.57154506560852	0.0159772368822521
CAGL0M01122g	-1.57172578207363	5.73621223593217e-06
CAGL0L06974g	-1.57216579783704	0.0001709405483002
CAGL0G01078g	-1.57470741353617	0.0448721754277125
CAGL0A04741g	-1.57516832110425	1.38894426689079e-12
CAGL0I09130g	-1.5774364660736	1.53158301978964e-05
CAGL0I09262g	-1.58238793423045	4.8680432682527e-10
CAGL0I05098g	-1.58326983627964	5.37411099575588e-08
CAGL0E06424g	-1.58635748536037	6.51599073387345e-15
CAGL0I01078g	-1.58881054626346	8.30724625976964e-13	PFY1
CAGL0A04235g	-1.59010502156226	0.0201764224235675
CAGL0H05137g	-1.59173346282506	0.0117490024757285
CAGL0K00715g	-1.59200375658913	5.71297923302084e-11	RTA1
CAGL0B03421g	-1.59225873766191	2.2826232718151e-07
CAGL0J04664g	-1.5929680019958	4.44976754438471e-12
CAGL0L03201g	-1.59516962794488	0.000279893951757184
CAGL0D05940g	-1.60082617890016	9.60325083549805e-11	ERG1
CAGL0B01771g	-1.60221542919409	1.03729421933526e-08
CAGL0K09812g	-1.60612704718675	8.57711015847785e-06
CAGL0G09537g	-1.60816429386868	0.000491151745569999
CAGL0G05852g	-1.60986041232166	1.99596862311613e-11
CAGL0K09438g	-1.611462302975	3.09826911505306e-06
CAGL0L03311g	-1.6136961271639	2.44435508176494e-06
CAGL0G04939g	-1.61403104764266	0.00120401999913785
CAGL0K09020g	-1.61411650331945	0.0048757238053077
CAGL0G02607g	-1.61985211000062	1.38716434127336e-09
CAGL0H07887g	-1.62050959980137	8.03007270073964e-06
CAGL0C04983g	-1.62251028938162	5.35780881345308e-05	ADO1
CAGL0L00759g	-1.62460136110361	1.46500090449737e-13	HIS1
CAGL0M08074g	-1.62671639852564	9.03283390372128e-08
CAGL0L02255g	-1.62715816520176	2.21683076263309e-09
CAGL0J09944g	-1.62733362818215	0.00871157428137877	AQR1
CAGL0M03531g	-1.62793762507221	3.15982343444286e-15
CAGL0L09229g	-1.6310290883575	1.41242431152225e-14
CAGL0L09889g	-1.63276890953614	0.000503686325086233
CAGL0G09691g	-1.63596844035991	3.62199791389357e-06
CAGL0F04125g	-1.63680973802699	7.60565221420443e-12
CAGL0F08591g	-1.63719719225329	0.0130675387039438
CAGL0C05577g	-1.63758998449855	0.0477474384906107
CAGL0L04510g	-1.64142171471096	0.0215874868559924
CAGL0C05269g	-1.64383616141941	0.00152034667110834
CAGL0J01800g	-1.64461102953405	0.00322697254022329
CAGL0M06215g	-1.64586047365839	1.61576948022555e-06
CAGL0M05027g	-1.64727493281644	4.07744600691951e-15
CAGL0M04345g	-1.65281561161952	2.33511984833953e-06
CAGL0K01133g	-1.65403570026656	6.18587239060913e-08
CAGL0G03927g	-1.65634098093344	0.0166070723719153	TPO1_1
CAGL0E01177g	-1.65860950855453	4.57114744728091e-14	CPR1
CAGL0B04565g	-1.65880708559988	2.34135406338275e-09
CAGL0G06050g	-1.6588591349719	0.0115316540161164
CAGL0I00968g	-1.65909089318172	1.84925100976303e-06
CAGL0F07535g	-1.65941070415448	5.81910866954889e-06
CAGL0H02453g	-1.65972480465583	0.000195995468915865
CAGL0K02629g	-1.66148588823715	2.36749726775914e-11
CAGL0A02981g	-1.66804214009555	3.25753996512981e-09
CAGL0I09042g	-1.6744299197694	2.63283366538188e-05
CAGL0H08602g	-1.67459837021379	0.00382425936211831
CAGL0M06897g	-1.67632648882288	6.64128553758995e-05
CAGL0M02959g	-1.6771131779264	1.85874010323197e-11
CAGL0C05049g	-1.67842774893574	2.82617888457981e-10
CAGL0J03322g	-1.68260248011277	4.71331562366189e-10	FMP29
CAGL0B02145g	-1.68350066848745	1.18352750810556e-11
CAGL0G03487g	-1.68354931295951	7.28566671448831e-08
CAGL0J05676g	-1.6865795218346	5.77489161519814e-05	INN1
CAGL0B02970g	-1.68902029292039	1.29902749932382e-06	BMT5
CAGL0K00693g	-1.68962484043517	4.32193850138342e-13
CAGL0M00440g	-1.69303195152	0.00406787829049511
CAGL0K11550g	-1.6961324332679	2.95410792112964e-09
CAGL0H02167g	-1.69625687395672	1.28533118781469e-06
CAGL0B02673g	-1.69846983147396	1.78981615863567e-06
CAGL0H00847g	-1.69917753217394	4.10118780088945e-07
CAGL0J05742g	-1.70370997643889	2.32908069391708e-12
CAGL0H00759g	-1.70683803951053	2.30208891466392e-06
CAGL0C00495g	-1.70862618583988	4.02862357572776e-07
CAGL0D03146g	-1.70914836195134	1.05038679357312e-06
CAGL0M12727g	-1.70922431865547	1.69389144063853e-07
CAGL0G00990g	-1.71083769437038	0.0453711598377258	RPP0
CAGL0I09636g	-1.7155094069917	1.27828955723329e-09
CAGL0A00627g	-1.71589229441131	0.0180606844283806
CAGL0M08162g	-1.71658906953453	0.000153073834300187
CAGL0H00825g	-1.71838854736466	3.78368540035618e-07
CAGL0H07403g	-1.72309798301099	5.54369019868823e-13	KRE2
CAGL0F06347g	-1.72492346948079	2.35617984280756e-11	STV1
CAGL0H05907g	-1.72837912711679	0.00290110416049979
CAGL0H01221g	-1.73143785250857	2.05516962680785e-15
CAGL0L02343g	-1.73272054624295	8.63151612754682e-07
CAGL0J04004g	-1.73488694220612	0.00399564880988242
CAGL0C02387g	-1.73528483077994	1.05817055890824e-08
CAGL0A04081g	-1.73533507416024	2.59111523630171e-07
CAGL0D00418g	-1.73858337029288	0.00545252615915622
CAGL0L04422g	-1.7407300516697	1.55918063090343e-14
CAGL0L07502g	-1.74075635389159	7.06686371723939e-17
CAGL0L03223g	-1.74760298069184	0.0128538767577383
CAGL0J11704g	-1.74883020392562	4.15432370188425e-05
CAGL0F03201g	-1.75003440643228	1.55290651840816e-06
CAGL0F03993g	-1.75097749620884	2.65142496251091e-15	ERG8
CAGL0L12232g	-1.75622878725628	1.92755012517627e-06
CAGL0M12837g	-1.7587180705299	1.62348337543467e-15
CAGL0G05940g	-1.76009756859133	0.038885494356297
CAGL0I02552g	-1.76070514169943	0.0404302494757097	STB5
CAGL0K05577g	-1.76267406658345	1.38002608728494e-05
CAGL0I06556g	-1.7644094715325	0.000555647217486193
CAGL0B00550g	-1.76524211038766	0.000376697772422036
CAGL0A01562g	-1.7677581240433	0.0228969220650559
CAGL0E02255g	-1.76933873802618	0.0462354598615366
CAGL0L07953g	-1.77024801623671	4.57184186449876e-09
CAGL0J11528g	-1.77113525592894	1.36889260874271e-11
CAGL0J00319g	-1.77401567936907	7.10555361966848e-13
CAGL0I09812g	-1.77528807000173	8.51166021386153e-15
CAGL0M00418g	-1.77627603301156	6.66688770578627e-14
CAGL0K11066g	-1.77835946092627	2.80058062814979e-06
CAGL0M00528g	-1.77954551858699	0.00639949936079189
CAGL0L04818g	-1.78062270800512	1.45443412393139e-08
CAGL0A02860g	-1.78083699868155	8.19663818588481e-05
CAGL0L00539g	-1.78896546339098	4.07192146422209e-07
CAGL0F06369g	-1.78928701506896	5.66342157895545e-06
CAGL0I05874g	-1.79601683544455	3.87075425728889e-15
CAGL0G09064g	-1.80131896419167	0.0284731044616867
CAGL0M02189g	-1.80532533851279	0.00944655649282516
CAGL0M12232g	-1.80905470512464	3.49695229108332e-05
CAGL0H00781g	-1.81002111831124	7.585557964562e-06
CAGL0H03355g	-1.81078125055084	3.80347198892616e-05
CAGL0J10824g	-1.81361617594383	1.14748133429072e-05
CAGL0F06149g	-1.81536140100978	9.18873223615423e-08
CAGL0H04961g	-1.81943009884293	2.29661774143464e-11
CAGL0B04455g	-1.82107105026209	4.8130381558013e-07
CAGL0C05555g	-1.82178055074628	0.00470688869293321
[truncated: 560 more rows]

## Sheet: cgtog1 H2O2 - WT H2O2
Δcgtog1 H2O2/WT H2O2
ORF	log2FoldChange	padj	Name
CAGL0L13332g	5.23131977418821	7.91206077739337e-23	EPA13
CAGL0M14091g	5.07442627775487	3.11368721071139e-80
CAGL0J00451g	3.6407775077115	3.77652258584378e-08
CAGL0J00116g	3.5122474561084	5.15379183296872e-23
CAGL0L13299g	3.35499702562647	5.5455569661248e-10	EPA11
CAGL0C02233g	2.65237730774086	0.000330604677842243
CAGL0G02937g	2.64466604496842	0.000224855575315652
CAGL0K04235g	2.43548910004064	7.42155528825602e-07
CAGL0H05995g	2.31275412272174	0.00922723153143191
CAGL0E00105g	2.14843884950187	2.35935807847283e-29
CAGL0H04279g	1.92552686748107	0.00589917110984701	MT-IIB
CAGL0M07293g	1.8799268140273	4.31266076692625e-33
CAGL0L13288g	1.74742578250348	7.87577916434459e-05
CAGL0M14047g	1.450774006315	0.000315602851872312
CAGL0M14069g	1.43275763550126	0.0041187779893971	PWP6
CAGL0A04081g	1.42041736800583	0.0190104800976367
CAGL0G06182g	1.34326850159165	2.66308840127667e-18
CAGL0E01771g	1.32257643265874	7.18035248465278e-12	YPS5
CAGL0I03300g	1.23633561669733	0.00704218871549324
CAGL0L05148g	1.23183022477878	0.000886627465847463
CAGL0J06402g	1.17273478212033	5.54378875182266e-14
CAGL0E05280g	1.09138076906954	5.3186809702188e-05	GRE2(B)
CAGL0G09042g	1.08003031330669	4.09243834401767e-05
CAGL0F05247g	1.07642304537298	0.015127689988197
CAGL0B02343g	1.01760021910919	0.0192315555895937
CAGL0K04301g	1.00931355959266	0.00625454248445849
CAGL0G05269g	1.0086513381563	0.0380044627686886
CAGL0L13431g	0.997257638195601	2.74204439451791e-08
CAGL0I02574g	0.972234403382149	1.88943604613121e-07
CAGL0E01749g	0.95559514067951	5.60430933353481e-05	YPS4
CAGL0E00116g	0.936764778177264	0.0212463865563165
CAGL0I05390g	0.935235650523466	7.38543639125185e-06
CAGL0M10527g	0.926513718868212	0.0279253745051932
CAGL0F07579g	0.926420037774864	0.00761519376143079	CWP1.2
CAGL0K05813g	0.914472282264121	8.28949305087171e-08
CAGL0C03740g	0.902929475090289	0.0279253745051932
CAGL0K06677g	0.855118975321926	1.71773035539625e-07	MET8
CAGL0A00116g	0.855020958962244	0.0335603149680699
CAGL0J07436g	0.842795577829861	0.000214476826079238	PDR16
CAGL0F02167g	0.800917775326862	0.000124230617197378
CAGL0H10406g	0.799699252153925	0.000801791860127087
CAGL0I05934g	0.799688882323723	0.00535645873116958
CAGL0J06556g	0.791236493300004	0.0253107329886218
CAGL0K08272g	0.78758615398174	0.000332977697173033
CAGL0K03927g	0.774170520472036	0.0379221842984958
CAGL0M11682g	0.766513759973349	0.00761762123616749
CAGL0I06138g	0.75416198968842	9.66322172524452e-05
CAGL0I04840g	0.7454627993738	0.0478500779495238	CHS3B
CAGL0I07733g	0.742668431214874	0.0331307300803693
CAGL0E01793g	0.738954720481709	1.74569903670601e-05	YPS6
CAGL0I07315g	0.733371435554377	0.00190228461817088
CAGL0C00275g	0.728532946249447	0.0494597624513135	HSP31
CAGL0L02937g	0.728441819642506	0.0020546107155358	HIS3
CAGL0K07183g	0.724217264294745	0.0104095682800364
CAGL0D05632g	0.724090552993092	3.71206049101791e-05
CAGL0K05797g	0.722263904222603	0.0469220273585699	EMI1
CAGL0A00869g	0.71878555049994	0.0149036576904651	EST2
CAGL0H06017g	0.716739792773331	0.0221499439472234	FLR1
CAGL0H08580g	0.715697199222303	0.000124230617197378
CAGL0B00990g	0.71425420090299	0.00235487693090928	HBN1
CAGL0I08745g	0.703162779862784	0.000852985821919091
CAGL0F07293g	0.697241855742623	0.000366069623715846
CAGL0F00715g	0.689907601468766	0.0011561565028409
CAGL0F00275g	0.689371129682754	0.00437995177780563
CAGL0G00105g	0.670464705488339	0.0400707823968777
CAGL0I04708g	0.665005058769068	0.00130970275605911	PDX3
CAGL0B04675g	0.660940737716067	0.000702246818573198
CAGL0F01815g	0.656730881689799	0.000183006571444667
CAGL0M03091g	0.647939004787075	0.0127807382428839
CAGL0E03894g	0.647190703113763	0.0110516113194563	FPS2
CAGL0J07986g	0.64637351415527	0.00660324226007686
CAGL0D02486g	0.642297372757319	0.00061147777566643
CAGL0B00116g	0.639522467862976	0.0494597624513135
CAGL0E06666g	0.637931652817822	0.00910625844715974	EPA2
CAGL0H01441g	0.627844305303072	0.0151360453976252
CAGL0F04279g	0.626839394983726	0.00747885876847722
CAGL0B00440g	0.623449541607192	0.0380044627686886
CAGL0H09350g	0.623108980245894	0.00660324226007686
CAGL0B01243g	0.615410806416815	0.0149036576904651	MATalpha1
CAGL0G06798g	0.614251677878692	0.0271007289570634
CAGL0H02651g	0.611296293518732	0.00460379698111198
CAGL0I10211g	0.607931611331505	0.0124477900387062
CAGL0E06688g	0.603549355235094	0.021566584502656	EPA3
CAGL0M07722g	0.603135195420337	0.00125507384788583
CAGL0L02607g	0.601365052277824	0.00728576430989976
CAGL0H06853g	0.600674601939892	0.0014112973892766	ADH6
CAGL0M11902g	0.595701571395785	0.00101104665994961
CAGL0M11484g	0.594755675153652	0.00284443917085324
CAGL0K09328g	0.593960532031639	0.0205268604204851	THR4
CAGL0I02266g	0.585035459540712	0.0153374095994865
CAGL0J00539g	0.584212689429499	0.0480893576439789	SLT2
CAGL0K07634g	0.580572369276777	0.01716832529319	GAT1
CAGL0I07887g	0.580185766440694	0.00193471252503403
CAGL0J02398g	0.578623134538791	0.0178110444269311
CAGL0K03949g	0.570304059403702	0.00919000913648527
CAGL0M12430g	0.567219225420013	0.00797611059744106	RHR2
CAGL0G05247g	0.56575208638829	0.00220333089524217
CAGL0J04048g	0.56435971700702	0.00218991639327108
CAGL0M05907g	0.563713470351503	0.0098320512860661
CAGL0L12144g	0.559630141032422	0.0148080803228321
CAGL0L11616g	0.555224955213916	0.0258875110178127
CAGL0H04785g	0.544178524801748	0.030991810183502
CAGL0G00242g	0.541204741935081	0.0143497488047653	YOR1
CAGL0L05742g	0.53761433804843	0.00357759802887079
CAGL0G09174g	0.534740505881207	0.0335109000426362
CAGL0E02035g	0.530061073760152	0.0221499439472234
CAGL0J03146g	0.524823796575105	0.00491716962155306
CAGL0M10087g	0.516523555975008	0.0190727768837745	YAP3b
CAGL0A04807g	0.514449810082291	0.0153384669086657
CAGL0D03344g	0.509626169231259	0.0238894437682745
CAGL0F05379g	0.505035307770921	0.0155287370171079
CAGL0H03311g	0.503022867204045	0.0316340757276425
CAGL0I02134g	-0.507172411402057	0.037727715615118	PEX21B
CAGL0M07513g	-0.519699101419042	0.015951589961737
CAGL0K12210g	-0.520515748202024	0.01716832529319
CAGL0A01221g	-0.525683536935382	0.0337193409295205
CAGL0F04411g	-0.533531930929389	0.0212463865563165
CAGL0E00715g	-0.534681763938693	0.029795203548516
CAGL0H04081g	-0.53511027822799	0.0195885253430584	ERG13
CAGL0D05170g	-0.541945818378617	0.0212463865563165	PHO4
CAGL0M08536g	-0.543669662814722	0.0129922383875844
CAGL0J06622g	-0.545310462331261	0.0373967045171856
CAGL0J11858g	-0.545490842130604	0.0155287370171079	RML2
CAGL0J06930g	-0.546599281641407	0.0494597624513135
CAGL0J02376g	-0.548103059944464	0.0335109000426362
CAGL0C03069g	-0.550214145035045	0.00590417645284854
CAGL0H07029g	-0.552318453612674	0.0197239972307394
CAGL0H07227g	-0.558329134183022	0.0318109304950396
CAGL0G04521g	-0.560497741674782	0.0153374095994865
CAGL0A02992g	-0.566834751213257	0.0200428574548063
CAGL0H06633g	-0.573048740184981	0.0253264318798992
CAGL0H03531g	-0.576280536070236	0.0124193904377761	MNP1
CAGL0M00902g	-0.58223697437784	0.00240805357981204
CAGL0K01133g	-0.583573289365225	0.0498758376524049
CAGL0M00880g	-0.583813305378465	0.00706591660389515	CAR2
CAGL0M09581g	-0.585256271239801	0.0151360453976252	ATP1
CAGL0J09790g	-0.585287646045799	0.0117139352357257
CAGL0J00847g	-0.58579139573807	0.0421476533390837
CAGL0E03850g	-0.587470121557508	0.0134486946336728
CAGL0D00176g	-0.593186518488832	0.0182254310635126
CAGL0G10153g	-0.593467751957499	0.00420629882201624
CAGL0E01705g	-0.599565425573702	0.020714680801897
CAGL0B04543g	-0.607059193576886	0.0148080803228321
CAGL0G02739g	-0.619264762199182	0.000704556518021013
CAGL0K10164g	-0.626810805255682	0.0373967045171856
CAGL0L10494g	-0.630655739569578	0.0329479584043854
CAGL0K01375g	-0.635018152994873	0.00119308273060523	MRP10
CAGL0C03311g	-0.636434767685002	0.0411627232849152
CAGL0G04081g	-0.641594963709542	0.00704218871549324
CAGL0B05137g	-0.64385319316766	0.00182722462070584
CAGL0I04994g	-0.654764439677261	0.0136960012171297	MET6
CAGL0L06204g	-0.657260797624004	0.00218991639327108
CAGL0K06501g	-0.659352156151555	0.0494597624513135
CAGL0K07942g	-0.659931895665798	0.00196777689219043
CAGL0K01243g	-0.664976552938395	0.000514233418312044
CAGL0H01331g	-0.669193382440728	0.000741668024846775
CAGL0K04279g	-0.673068862878427	0.00336089137821478	SCM4
CAGL0H02491g	-0.678387255500849	0.00122316662317785
CAGL0G04675g	-0.679312954576923	0.0136714982375768
CAGL0I10224g	-0.681769073141782	0.0373967045171856
CAGL0J03300g	-0.68267132768	0.0193577443994014
CAGL0L02453g	-0.684591848179537	0.0498758376524049
CAGL0M08382g	-0.685548429837439	0.0129550005204014
CAGL0J04136g	-0.68865350206074	0.000479490621076529
CAGL0I01430g	-0.690818971584061	0.00330849535707173
CAGL0L10428g	-0.693059019161091	0.00278198771668987
CAGL0L08426g	-0.694359820482678	0.000431049704549431	SUE1
CAGL0M04367g	-0.695872672677171	0.0139108082237762
CAGL0G07931g	-0.698983790741762	0.00200998106403212
CAGL0A04543g	-0.69962386641191	0.00148865003559416
CAGL0M09317g	-0.702552246229385	0.00707497735393273
CAGL0I02706g	-0.71778623913442	0.00253233156556879
CAGL0D02310g	-0.732356503310258	0.00797611059744106
CAGL0C01331g	-0.738356387781454	0.000969969981575367
CAGL0G03289g	-0.738563519629361	0.00919000913648527	SSA3
CAGL0B02717g	-0.750948828860994	0.00259513432741863
CAGL0D02794g	-0.752277521239511	6.51870919559187e-05
CAGL0J05830g	-0.761178279137729	0.0373967045171856
CAGL0A04367g	-0.762762760925567	0.00220333089524217
CAGL0F08107g	-0.763545450233774	3.4639233309305e-05	LSC2
CAGL0D05940g	-0.767618000780842	0.015220260624234	ERG1
CAGL0C02519g	-0.76774852390172	2.20632245698833e-05
CAGL0J02948g	-0.776450893424044	0.0023330121204671	FCY2
CAGL0G02849g	-0.779041593378099	0.0221499439472234
CAGL0A03542g	-0.779788592412228	3.99642834390928e-05	COX12
CAGL0D05192g	-0.78177679455741	0.00220333089524217
CAGL0K00913g	-0.782553224204026	0.0155092609118876
CAGL0L10406g	-0.800139289308641	2.99088300480966e-06	CYT1
CAGL0A02002g	-0.810747340964164	0.00048462601877261
CAGL0D06512g	-0.814594067891454	0.000251827116261915
CAGL0J04004g	-0.822880909047125	0.000633180778498173
CAGL0K04653g	-0.837416413968889	0.00571111641015967
CAGL0F09053g	-0.837417159745264	0.0047064931449284
CAGL0A01606g	-0.852333173536882	0.000134452825977262
CAGL0F04807g	-0.855167987757539	0.000215828856557196
CAGL0G06402g	-0.860645339614924	0.00151812908708984
CAGL0M01848g	-0.865922928317017	3.25550547934095e-05
CAGL0C01325g	-0.866814155105345	6.73566012972771e-08
CAGL0L06160g	-0.872848488004625	0.00183831920940474
CAGL0H00110g	-0.88055607925579	0.0370479985764319
CAGL0E00649g	-0.882885155005103	0.00535645873116958
CAGL0C01793g	-0.883029854567365	0.0222548760834869
CAGL0J11330g	-0.889989726536327	0.00134879642788467
CAGL0A01199g	-0.890842416205735	3.29079803672978e-08	DIP5
CAGL0J11836g	-0.891892813995308	3.30489849931724e-05
CAGL0E05632g	-0.898734551220306	0.000295163236312226
CAGL0J03190g	-0.903543505376773	0.0113534885481132
CAGL0L09273g	-0.903554251647422	0.0217497506699967
CAGL0H03047g	-0.92124574893348	0.0392350999541824
CAGL0G03201g	-0.928973462123513	0.0373967045171856
CAGL0G01166g	-0.933274403426859	0.000340692727415554
CAGL0K10736g	-0.938732494471627	4.10706660492053e-06	CYB2
CAGL0I04796g	-0.939853171461507	6.33734730791571e-06
CAGL0E04400g	-0.944136175198067	0.000702246818573198
CAGL0L06116g	-0.963804629738821	0.00061147777566643
CAGL0L06842g	-0.994664797217718	0.00218991639327108	THI3
CAGL0L12012g	-0.999099221108468	0.00563337448924857
CAGL0L03267g	-1.01012639124664	1.03849354832371e-07	GAP1
CAGL0C05027g	-1.01521775050028	1.06730213745182e-07
CAGL0A03784g	-1.01823420981261	0.000428909654335484
CAGL0H03619g	-1.02245077179628	7.87577916434459e-05
CAGL0J08184g	-1.02539147814861	0.00898373127715045
CAGL0C00539g	-1.02680953294614	0.000896315251681735
CAGL0H00847g	-1.03220129327307	0.0124477900387062
CAGL0I00116g	-1.05690258546436	0.0239272443071187
CAGL0K08844g	-1.07145962632628	1.30177816665342e-08
CAGL0A01760g	-1.09017426306445	0.0053441379033439
CAGL0F06941g	-1.11341538110218	6.23348823420416e-13	PYC1
CAGL0C04917g	-1.12688806136618	0.00216935686235794
CAGL0I05060g	-1.15224425552469	1.45516221845649e-07
CAGL0E05610g	-1.1529575073455	0.0129922383875844
CAGL0K01529g	-1.16211246124111	0.0139242901712197
CAGL0F04719g	-1.17401815633615	9.98689249175814e-11
CAGL0M03377g	-1.20493805544844	0.000109089692814532
CAGL0A03212g	-1.20496436313587	8.68049857595224e-11
CAGL0F05709g	-1.24363682774604	4.39802875608145e-06
CAGL0M11990g	-1.28610629349394	0.000633180778498173
CAGL0E04620g	-1.29016411186664	1.65108273726006e-14	PST1
CAGL0L01573g	-1.31313125146789	7.63723323923838e-07
CAGL0A01089g	-1.35664950048805	4.15794432838715e-09
CAGL0M12749g	-1.36814203505266	0.0145014477596174
CAGL0M00792g	-1.37641999009801	0.0416306019243783
CAGL0L01771g	-1.39589175785726	1.34651958987107e-08
CAGL0J06380g	-1.39598481236406	7.37167135608993e-17
CAGL0G01540g	-1.45041358251503	0.000382170710680319	NCE103
CAGL0K05390g	-1.47341013606283	3.04125260689188e-11
CAGL0D01254g	-1.49860487657594	0.00566489726172597
CAGL0B02079g	-1.55905521608239	9.21051295078263e-10
CAGL0I11011g	-1.60251914646574	4.53547734590726e-19
CAGL0H05137g	-1.63062518618617	6.67240535251706e-11
CAGL0F00605g	-1.68317871173743	8.98070728107146e-30	GLK1
CAGL0I05148g	-1.70299621000396	8.24361481038628e-06	DLD1
CAGL0M12001g	-1.76152329385189	3.52895813296777e-05
CAGL0A01628g	-1.78515192469992	3.22582654564451e-09	MIG1
CAGL0G04763g	-1.97415758609052	0.000565681281162364
CAGL0F00649g	-3.62930092270035	6.6974392241376e-49
CAGL0D02640g	-3.63831396552427	8.55449063698715e-57
CAGL0D02662g	-3.7081758298811	1.37823135943127e-44
CAGL0E04554g	-4.9080546834793	1.18410185961539e-32

## Sheet: cgtog1 Control - WT Control
Δcgtog1 Control/WT Control
ORF	log2FoldChange	padj	Name
CAGL0M05819g	7.45968218531612	0.000163369680887937
CAGL0C05461g	6.72405451894467	2.63813478554814e-24
CAGL0M02541g	6.34442824587512	0.00277488863650476
CAGL0L08008g	6.15435621065038	3.71460873915348e-26
CAGL0M03305g	6.0016092058783	0.00811123269263428
CAGL0C01919g	5.68030182606632	0.0147447489539919	MFA2
CAGL0G09625g	5.14368459254318	0.0455250137787786
CAGL0M14091g	4.93327462919318	2.48606476798558e-12
CAGL0D05632g	4.34526204346395	5.48101787375791e-15
CAGL0L13354g	4.08810168622609	0.0029258598987221	TNR1
CAGL0M08552g	3.94077428366998	2.97915225947523e-13
CAGL0K08470g	3.92661587850285	0.00592487715285043
CAGL0D00748g	3.89739770342291	5.37370451908427e-10
CAGL0L13332g	3.78431622228145	1.12246923817684e-06	EPA13
CAGL0J05390g	3.60396112069559	7.51242282342685e-06
CAGL0L13299g	3.49993881481682	4.43588711761985e-06	EPA11
CAGL0A00132g	3.466228415377	1.1966380587091e-10
CAGL0B00836g	3.46294681684256	0.0143094659918431
CAGL0H04191g	3.39325427827705	1.13523776124322e-21
CAGL0D01265g	3.31725529317932	4.68912213196003e-06	MT-I
CAGL0E05280g	3.23340594333553	5.58213719940007e-13	GRE2(B)
CAGL0H00143g	3.14849281713422	0.00171094414763738
CAGL0B04235g	3.13756102619154	3.68774375785439e-13	SCP120
CAGL0K07337g	3.12057388426202	0.0010327915401017
CAGL0H08756g	3.08044296994724	0.0372897806401162
CAGL0H06017g	3.02634385046955	1.27303838351383e-09	FLR1
CAGL0E00363g	2.95601986125998	0.00276630878163644
CAGL0K09823g	2.95241042575812	2.58825766744342e-10
CAGL0C02233g	2.94131655136163	0.00384205351120811
CAGL0J04202g	2.90583815891369	6.9258212226911e-08	HSP12
CAGL0G09262g	2.88169024626391	4.71801962295485e-08
CAGL0J03740g	2.87227241183242	0.0074875096634216
CAGL0H02491g	2.85934617600293	0.00104145386179685
CAGL0E00105g	2.85075798812024	4.50234064393856e-10
CAGL0H05995g	2.79579663102979	0.00170239295671663
CAGL0D05214g	2.62080329477912	0.00339509331450641
CAGL0M09471g	2.60807641154322	0.00775687213279245
CAGL0A00935g	2.60115310837079	0.0145701559636054
CAGL0F02513g	2.52273781100639	0.0038111910490241
CAGL0K06039g	2.49725423791704	0.00787481118525512
CAGL0L13431g	2.49266644488599	0.000166429508912848
CAGL0E02959g	2.46928763952726	2.29990071922709e-07
CAGL0H02563g	2.453112941732	2.29871413103252e-06
CAGL0I00352g	2.34542293419155	3.64043605553429e-09
CAGL0K12628g	2.34389018355844	0.000572714850166224
CAGL0L11484g	2.3283497927345	0.0111140008285151
CAGL0M04345g	2.26888755126498	0.000814015151672241
CAGL0M12056g	2.26117108353097	5.90566236813385e-06
CAGL0L05984g	2.21209708583361	0.0267677712275136
CAGL0I06226g	2.10717752712141	0.00198498520514483
CAGL0G01012g	2.10711141776921	0.0262362747382097
CAGL0I04752g	2.10269333209841	0.000590642227449062
CAGL0L08844g	2.08841451422424	3.67784587720098e-05
CAGL0F05577g	2.06940205468007	2.21624876315803e-06
CAGL0I06050g	2.06252607242932	0.00827697466013382	INO1
CAGL0K09570g	2.05473359921413	0.00128587454586695
CAGL0J08932g	2.05201190379558	0.000355370292416614
CAGL0K02629g	2.04146286440994	0.0101197710866116
CAGL0K04235g	2.04079476011727	0.0273576657293937
CAGL0J00116g	2.03864966314029	0.0263705143481094
CAGL0L01419g	2.03367876469707	0.000243599790876415
CAGL0J11682g	2.0287959199635	7.29355662960887e-06
CAGL0G08195g	1.99559380182223	4.35185340814718e-08
CAGL0K06259g	1.94606818190277	0.000408042480245622	TSA1
CAGL0B00594g	1.93063354563758	5.90566236813385e-06
CAGL0L00495g	1.90271238249592	0.00181022492984415	HSC82
CAGL0K00110g	1.89540617267913	0.000192934813865078	AWP2
CAGL0I09878g	1.89098972722358	0.00323474108296662
CAGL0I01496g	1.88306187414479	4.33152885038099e-05
CAGL0L13090g	1.87869023791135	0.0270232179955714	NDT80
CAGL0G08085g	1.87639131177878	0.00099081237149507
CAGL0I06721g	1.87426790605791	0.00203285394331213
CAGL0L13288g	1.85773421217261	1.36276649302623e-05
CAGL0F03157g	1.84690269550945	1.23403023204364e-05
CAGL0H06369g	1.83529472809245	0.0477394790631814	CYS3
CAGL0E00583g	1.83001761715561	1.1608396233992e-05
CAGL0F04213g	1.82697659410713	0.00805232564896398
CAGL0K01529g	1.8119537611621	0.0209066297096697
CAGL0I09460g	1.80482329519818	0.000711123107637166
CAGL0K08602g	1.80173315426325	0.0235880121701868
CAGL0H02651g	1.8010827677774	0.000943628697630667
CAGL0E02871g	1.78495727210877	0.0111940403047125
CAGL0J08910g	1.76047466873521	0.00681718162278622
CAGL0K06303g	1.74398426870756	0.00401562573060261
CAGL0F07293g	1.74227236367735	2.13983015719771e-06
CAGL0G00946g	1.74209324792093	3.18152634388067e-05
CAGL0G07931g	1.7392440602853	1.34480479558727e-05
CAGL0K00429g	1.73831576646163	0.0204271465352147
CAGL0L10802g	1.72934488867585	0.00377294508713277
CAGL0L04378g	1.72684046775917	0.00232160821660694
CAGL0J05346g	1.70867232899046	0.00170550213362865
CAGL0F09273g	1.70046130351806	0.014847260382182
CAGL0D02486g	1.68696647904508	0.000205080284047733
CAGL0M07832g	1.68213220178667	0.0446020229113098
CAGL0J07986g	1.6760585224103	0.0338598772133713
CAGL0E00116g	1.64733380558255	0.0405972289367623
CAGL0M03949g	1.64351516614389	0.00120923730418182
CAGL0M05687g	1.63490724318595	0.000680391367300928
CAGL0F07095g	1.62812346914834	0.0206543206387844
CAGL0M03366g	1.62172860001226	0.0303364903025661
CAGL0M05797g	1.60953413127035	0.0290854553513301
CAGL0K05813g	1.60715293859903	0.000484576894934559
CAGL0K07766g	1.59120318102555	0.00399977791591523
CAGL0E06314g	1.59107813613177	0.0083887110164489
CAGL0I07359g	1.57469940502158	0.0360595946242826	INO4
CAGL0B05148g	1.57141667319894	0.000466249147654188
CAGL0J07326g	1.56298024798533	0.00011807688886078
CAGL0E04906g	1.56105163006201	0.000129187930246821
CAGL0K05973g	1.55788691490054	1.67634416706608e-05	HSP60
CAGL0F05027g	1.54826734139162	0.011561441656288
CAGL0L01309g	1.54214245926146	0.00305691218504527
CAGL0E06490g	1.53195998096949	0.00022814770426438
CAGL0H00913g	1.5263528918828	0.0253762690325003
CAGL0G08272g	1.52398474291237	0.016602202473861
CAGL0I10147g	1.50546304012816	0.000758305552611264	PWP1
CAGL0F07469g	1.50006232491452	0.00351477398673181
CAGL0K04455g	1.49020344263763	0.00721434134438607
CAGL0I04224g	1.48998546979196	0.00220143837882442
CAGL0I00748g	1.48844697512562	0.0365701978157023
CAGL0E00451g	1.48730815520262	0.00734945553196705
CAGL0C01705g	1.48607218283757	0.0247884949960492	GPX2
CAGL0J04422g	1.48251936475088	0.000468957378949883
CAGL0I01474g	1.45784352500876	0.0154625415654469
CAGL0F01529g	1.45337792930366	0.000484576894934559
CAGL0H00330g	1.44896381797418	0.000148154809976132
CAGL0E03201g	1.44505377106532	0.0074875096634216
CAGL0F00539g	1.44275225659689	0.00474666782768587
CAGL0K06347g	1.44198296004007	0.00048951094218393
CAGL0E04070g	1.43218147129753	0.00181022492984415
CAGL0M07007g	1.40827789153947	0.000457044835490474
CAGL0K07755g	1.40721195791892	0.000566603268348886
CAGL0A02728g	1.40478410299664	0.00234103482134869
CAGL0A00116g	1.40370606555383	0.0191756845912106
CAGL0I00880g	1.40110044425476	0.0431652809473101
CAGL0I00330g	1.40029274740333	0.0383584453761986
CAGL0L09152g	1.3921611613488	0.00111857580469253
CAGL0F05797g	1.39135948641058	0.00304963270107918
CAGL0D03344g	1.38536849032974	0.000504291718984736
CAGL0M13761g	1.38335336829028	0.00110176136075793
CAGL0E03828g	1.37831548942252	0.00388987904754089
CAGL0I06809g	1.37777703606802	0.00324609012790082
CAGL0D02948g	1.37167388460984	0.00267111707557011	KAR2
CAGL0E06138g	1.3675372077065	0.0180284096325198
CAGL0I03674g	1.36721844888785	0.00294723422725407
CAGL0D00528g	1.36567172774832	0.0174067996951346
CAGL0D05236g	1.36417214393377	0.0285182239702406
CAGL0I06787g	1.35633137228517	0.00321040360333507
CAGL0A04807g	1.33956790076975	0.00196408038225511
CAGL0C02805g	1.33536592811483	0.0174067996951346
CAGL0I05544g	1.32612483578835	0.00827697466013382
CAGL0M02079g	1.31937588299285	0.00850895393092361
CAGL0M01188g	1.3183931459674	0.000758305552611264
CAGL0E03355g	1.31244770998304	0.00083837622308933
CAGL0D00440g	1.31212513872547	0.000826468012219118
CAGL0I10472g	1.31178482857981	0.00324609012790082
CAGL0G05544g	1.30726675167043	0.0017634067508093
CAGL0H06127g	1.30508501052001	0.00500600344124242
CAGL0G09581g	1.30049015451718	0.00075117176954198
CAGL0L10780g	1.29811283953387	0.0102978330053226
CAGL0F01573g	1.2962104117761	0.000764738821705299
CAGL0J03300g	1.28816843851864	0.00506021719968445
CAGL0K09504g	1.28669770389381	0.0364478431321949
CAGL0K06033g	1.28281632737003	0.0142215130825163
CAGL0J09350g	1.28111193189067	0.00316349648796423	CDC48
CAGL0E00231g	1.27883556177297	0.0415094849016031
CAGL0M02717g	1.27332886391045	0.00206487221438411
CAGL0G06908g	1.26733480814074	0.0323063535607688
CAGL0J00605g	1.26620871648334	0.00241486785131783
CAGL0M11286g	1.26085879839981	0.0431652809473101
CAGL0J07810g	1.25902314197414	0.04211941814313
CAGL0M05753g	1.25695222861495	0.00144004638161895
CAGL0K00583g	1.25364494162302	0.0403586794119617
CAGL0G04367g	1.24901842636434	0.0200081381515171
CAGL0D02310g	1.24779114574198	0.00195010443206927
CAGL0G01672g	1.23779739417476	0.00763961396108495
CAGL0K09526g	1.22183601621666	0.00344048727094209
CAGL0A03993g	1.2204293192763	0.00649771625661854
CAGL0I03520g	1.20940994607041	0.0117427756921944
CAGL0L03718g	1.20777729515791	0.00582320719090592
CAGL0M07051g	1.20523387503297	0.00610053386263993
CAGL0C03069g	1.20522779716265	0.0072878123011195
CAGL0C02123g	1.20402737558979	0.00508848223683307
CAGL0M12859g	1.20393623045239	0.00339509331450641
CAGL0K10494g	1.20063670083915	0.00906571918174257
CAGL0M03707g	1.19925341803655	0.00948186373577324
CAGL0I08239g	1.19567388137257	0.0151265439951972
CAGL0F06693g	1.18928438731293	0.0117340206526284
CAGL0I05566g	1.18732506276755	0.00329904553273561
CAGL0E04884g	1.18578438453179	0.0314352402943541
CAGL0A03036g	1.18532866938779	0.0267138734531659
CAGL0D03058g	1.17890642239514	0.00304963270107918
CAGL0L11066g	1.167739072364	0.0076979809052853
CAGL0L08822g	1.16726545754463	0.0207927468869407
CAGL0J06930g	1.16709421649795	0.0163851601587836
CAGL0M12012g	1.1656607318476	0.00258230339092485
CAGL0J04224g	1.16498264469975	0.00322328958462036
CAGL0M06193g	1.16274678078488	0.0357707819003896
CAGL0I08481g	1.15105737688906	0.0163229566036731
CAGL0L01111g	1.14960609941419	0.0193664360620097
CAGL0E04136g	1.14835917420814	0.0216023975769935
CAGL0K09702g	1.14374835796259	0.0285182239702406
CAGL0I03102g	1.14263210664166	0.011561441656288
CAGL0K05093g	1.13842013549826	0.00855255071040241
CAGL0I00116g	1.1379393081157	0.0280839739277974
CAGL0I07865g	1.13204007560771	0.00437829317213578
CAGL0L02541g	1.12579276066877	0.029277531472432
CAGL0E00605g	1.11913201286243	0.00451966398835128
CAGL0C03047g	1.11662737732456	0.0111687702119822
CAGL0F07843g	1.11637364952047	0.0146553764953728
CAGL0K12782g	1.11420290613843	0.0431652809473101
CAGL0J05962g	1.11014272771227	0.016602202473861
CAGL0F04477g	1.1024576714311	0.0182989180990173
CAGL0H04609g	1.10153241385568	0.0107026193196891
CAGL0L10318g	1.10129357626004	0.0422255841991735
CAGL0L06402g	1.09203543438314	0.0116794979133705	YCF1
CAGL0D03520g	1.09192509638171	0.0236247456049158
CAGL0L13178g	1.08740607117831	0.025979811877857
CAGL0M09339g	1.08592284702076	0.0202871829062591
CAGL0B03069g	1.08433336227777	0.00777749168047347	TAL1
CAGL0L08250g	1.08173757494466	0.0063886626885115
CAGL0M12727g	1.07984656057047	0.017773928274518
CAGL0E03960g	1.07332913163511	0.0156051075329729
CAGL0L07238g	1.07141264953654	0.0182153517810676
CAGL0D03014g	1.07109752159753	0.0204271465352147	CCT8
CAGL0K12408g	1.06591895383973	0.0235218061717586
CAGL0M14003g	1.06499281686367	0.0216737373657101
CAGL0I03322g	1.05691746465145	0.0151265439951972
CAGL0F01815g	1.0546639170802	0.0111569228989424
CAGL0D06424g	1.05451912693901	0.00915769559213046	ACO1
CAGL0K08866g	1.05431894920964	0.0364839978291159
CAGL0I04906g	1.05063916312003	0.0318628993163755
CAGL0D02222g	1.04877997104614	0.0325880617124151
CAGL0F03135g	1.04789040487847	0.0279062934870246
CAGL0K06369g	1.04626990440353	0.0243400090725024
CAGL0F01089g	1.04146191319621	0.0227746256836343
CAGL0I04884g	1.04070138969566	0.0242424649004144
CAGL0J04642g	1.03457800884766	0.0169882848583973
CAGL0F07821g	1.03262947039245	0.0488789612806823
CAGL0M07139g	1.02529380922208	0.0373351552685185
CAGL0H09548g	1.02478262142169	0.0227746256836343
CAGL0L08580g	1.00573192655517	0.0248879301278716	RPN10
CAGL0M01320g	0.985709923376406	0.0270232179955714
CAGL0A02750g	0.981935452324506	0.0279741285356674
CAGL0I05918g	0.980513887816078	0.0360595946242826
CAGL0K02717g	0.977830346908706	0.0291026071064856
CAGL0J03245g	0.976712235255228	0.0429530081286563
CAGL0L06490g	0.9744006065641	0.0172520003505929
CAGL0G03025g	0.973691896156878	0.0227746256836343
CAGL0K12276g	0.965406273716019	0.0279749508066071	PHO88
CAGL0M04433g	0.963287593506693	0.0451113380591797	CNH1
CAGL0A04719g	0.959753783376853	0.0420542589335877
CAGL0C04257g	0.953368363218922	0.0270232179955714
CAGL0L04334g	0.943373283732475	0.0394338183230862
CAGL0J09724g	0.940996966098823	0.0262267526524254
CAGL0J07128g	0.905480883843555	0.0273576657293937
CAGL0M10593g	0.890667131005715	0.0371305486374923
CAGL0F06611g	0.890565512175532	0.0405972289367623
CAGL0M07513g	0.886411928450921	0.0360595946242826
CAGL0J03850g	0.871219433674835	0.0416135089059303
CAGL0M11748g	0.870819293082496	0.0498296975472285	HOG1
CAGL0F03883g	-0.875046177721445	0.049342280610748	GAS4
CAGL0E03003g	-0.911927008390756	0.0374666895468445
CAGL0K03047g	-0.917154200801289	0.0307422039651854
CAGL0M04939g	-0.921527388235722	0.0338598772133713
CAGL0H05445g	-0.934424589520059	0.0431652809473101	PGI1
CAGL0L06270g	-0.936978020996754	0.0372360448602683	BMH1(B)
CAGL0I07953g	-0.94111072360185	0.0431652809473101
CAGL0E01419g	-0.953547239769965	0.0431652809473101	YPS2
CAGL0H02343g	-0.955052063104344	0.0301722141440236
CAGL0D01210g	-0.972722158126098	0.0383260197785739
CAGL0J07282g	-0.976024688934924	0.0185530346375136
CAGL0H06809g	-0.977778720212095	0.0216737373657101
CAGL0I05742g	-0.987676132189157	0.0474399290926596
CAGL0C02321g	-0.989483274647195	0.0248879301278716	PHM8
CAGL0M14025g	-0.991042918452196	0.0236247456049158
CAGL0J09240g	-0.99856797110414	0.0150572981117208	LYS21
CAGL0J03608g	-1.00708864454245	0.0341316688355946
CAGL0A02882g	-1.00815267246141	0.040721344035647
CAGL0J11110g	-1.01471027298241	0.0164228403114396
CAGL0I04554g	-1.03337547753142	0.019576539464632	GRX7
CAGL0K07436g	-1.03849451187182	0.0154625415654469
CAGL0F04125g	-1.04190029430808	0.0197106072588643
CAGL0D02618g	-1.04539960389907	0.0182153517810676	PEX11
CAGL0J02244g	-1.04615693871781	0.0254262481222649
CAGL0D04708g	-1.06227327448828	0.0127824507710499
CAGL0J11176g	-1.0625443918628	0.017280978488569
CAGL0C02519g	-1.06575540224102	0.0465405806510278
CAGL0L10538g	-1.07094669200795	0.0201419447280415
CAGL0D00770g	-1.08260896473748	0.00991461725898007	IDP1
CAGL0G01452g	-1.0835833426925	0.0169882848583973
CAGL0B03861g	-1.08636308686182	0.0431652809473101
CAGL0K07876g	-1.09082186423311	0.00868646825459028
CAGL0M04565g	-1.10489068927487	0.0238169673524782
CAGL0G06028g	-1.11233346229767	0.00797551451391936	ARO9
CAGL0J11308g	-1.11461649696907	0.0196477392200886
CAGL0K07634g	-1.1195440125148	0.0267138734531659	GAT1
CAGL0L12254g	-1.12201571612639	0.00500600344124242
CAGL0G09515g	-1.12324293552709	0.0370250357657936
CAGL0K10274g	-1.12583022886835	0.0233649731371752
CAGL0I10224g	-1.12659223020409	0.0127824507710499
CAGL0I04444g	-1.13132865571715	0.049342280610748
CAGL0H08305g	-1.13147459391663	0.0431652809473101
CAGL0F01969g	-1.13190253262737	0.0434598179252195
CAGL0D02156g	-1.13258969916374	0.0421670274729282
CAGL0L00205g	-1.13297029955465	0.016602202473861
CAGL0L05038g	-1.13698114300468	0.0275581017199659
CAGL0L07898g	-1.14148822941842	0.0270232179955714
CAGL0L00671g	-1.14304545164347	0.0371305486374923	FCY21
CAGL0M07447g	-1.14320613576699	0.00775687213279245
CAGL0J03520g	-1.14325156629769	0.0279741285356674
CAGL0K01661g	-1.14384259972846	0.0254831227561792
CAGL0K06105g	-1.14445404981653	0.00868646825459028
CAGL0M12210g	-1.14720600271418	0.0495745169350734
CAGL0J02904g	-1.15600805840685	0.0267138734531659
CAGL0D01430g	-1.15840206495932	0.0447497527519961
CAGL0F06413g	-1.16770171220008	0.0262628777957907	FET3
CAGL0A01738g	-1.17359507536498	0.0130809704456469
CAGL0L10868g	-1.17576372778853	0.0405972289367623
CAGL0K07458g	-1.19470917830708	0.034230340247065
CAGL0K07111g	-1.19478761808447	0.0117427756921944
CAGL0I11011g	-1.19962188036121	0.0422255841991735
CAGL0E06424g	-1.20283238555207	0.00851453519006717
CAGL0J03806g	-1.20309853824833	0.0287317024793066
CAGL0I00902g	-1.20358549187489	0.0212324772326339
CAGL0I05852g	-1.20416445155723	0.0117295346748419
CAGL0I03564g	-1.20968268670127	0.0472433480426372
CAGL0M10235g	-1.22838397460749	0.00772024788027301
CAGL0C03311g	-1.22962759438058	0.016602202473861
CAGL0E06380g	-1.2298658633586	0.0339104678137911
CAGL0L06116g	-1.2298910659695	0.00241334476806009
CAGL0J11484g	-1.23033799411648	0.0370972657125832	DUG3
CAGL0J08547g	-1.2392873881872	0.0164228403114396
CAGL0F00605g	-1.24307133821417	0.0107780421443704	GLK1
CAGL0J09900g	-1.24321285917348	0.0209634318427275
CAGL0B04917g	-1.24676277847915	0.00242401907013868
CAGL0K11616g	-1.24907772796841	0.00452926761556115
CAGL0J02684g	-1.24932484040306	0.0164228403114396
CAGL0J09328g	-1.25798965348454	0.015946371716539
CAGL0E03366g	-1.25977837352953	0.0267138734531659
CAGL0E06358g	-1.26785097251708	0.0285182239702406	GPM1
CAGL0I10747g	-1.27300638274791	0.0331456974951518
CAGL0J09416g	-1.27351194109709	0.0431652809473101
CAGL0H06237g	-1.28641169057364	0.00594572570768278
CAGL0H05203g	-1.29675208084019	0.0323236930183426
CAGL0K02277g	-1.29720327646496	0.0237184951044282
CAGL0H08844g	-1.30868889818482	0.0213667682521593
CAGL0K07480g	-1.30903090678222	0.0251149707153499	PGM1
CAGL0G01254g	-1.31621567828386	0.00681718162278622	ARO8
CAGL0F04697g	-1.31747159341549	0.00144004638161895
CAGL0K01705g	-1.32233452831624	0.0154625415654469
CAGL0D00198g	-1.32304798790805	0.0286689362370267
CAGL0G05610g	-1.32373582104182	0.00275231758594577
CAGL0B01727g	-1.32589951331839	0.00974098251498447
CAGL0L02343g	-1.32614847982209	0.00699805235096289
CAGL0M13651g	-1.33045431532796	0.0481858079427189
CAGL0H02101g	-1.33229467023924	0.0374009485036243
CAGL0M05995g	-1.33365109060878	0.00466265024932021
CAGL0L05588g	-1.33879281646836	0.000836452182602022
CAGL0M06721g	-1.34654926602581	0.013160653092692
CAGL0J08822g	-1.3495564815047	0.017773928274518
CAGL0K04697g	-1.35646692060432	0.0108993549373713
CAGL0I08591g	-1.35667652539455	0.044868592491192
CAGL0M04620g	-1.35903847599323	0.00385359175818865
CAGL0H07997g	-1.36151925852835	0.00385359175818865	KNH1
CAGL0H09460g	-1.36483656606512	0.000352681956756778
CAGL0C01595g	-1.36502058294487	0.000452672851485922
CAGL0K08844g	-1.36744955093544	0.00450373361233649
CAGL0M11000g	-1.37075148765238	0.0206999177610828
CAGL0H03795g	-1.38611733155349	0.00083837622308933	LEU2
CAGL0J02530g	-1.3917471397222	0.0297216244933063
CAGL0H00396g	-1.39493264852891	0.0164228403114396
CAGL0I05522g	-1.40412795506126	0.0168097410128733
CAGL0G05093g	-1.41344480360855	0.000105613096110023
CAGL0K00715g	-1.41519405089065	0.0215984943458089	RTA1
CAGL0A02816g	-1.41813269976087	0.00100322141813746
CAGL0J02970g	-1.41856835110779	0.049342280610748
CAGL0H00825g	-1.41882669007368	0.00241486785131783
CAGL0J02398g	-1.42757154455038	0.00868646825459028
CAGL0H06831g	-1.42805671836295	0.00368342338509369
CAGL0H09966g	-1.43101812479573	0.0304257724670854
CAGL0K07392g	-1.44137538066608	0.000178188881591886
CAGL0B03883g	-1.44161306955861	0.000773549504853349
CAGL0K04125g	-1.44263634863364	0.00817236719675234
CAGL0I09108g	-1.44639655425671	0.000118008105687046
CAGL0E06072g	-1.44804040303336	0.0146553764953728
CAGL0F07007g	-1.44879196106649	0.0207614697012624
CAGL0J08613g	-1.45038798477095	0.0104514655775521
CAGL0G05962g	-1.45762289370188	0.0164228403114396
CAGL0M12837g	-1.46055873900352	4.89531421125524e-05
CAGL0G06732g	-1.46633879301109	0.000101582999219083
CAGL0C03487g	-1.46679397524697	0.00201315118637244
CAGL0G01474g	-1.47106856006933	0.0279741285356674
CAGL0I02178g	-1.47313946841427	0.000781443160971268
CAGL0L03982g	-1.47666466847068	0.00515491015584889
CAGL0A02024g	-1.48622333188196	0.00377294508713277
CAGL0E05632g	-1.49482622727055	0.0104514655775521
CAGL0H08261g	-1.49676759310563	0.0237184951044282
CAGL0B00902g	-1.50094697460851	0.000148154809976132	HIS4
CAGL0B03817g	-1.50400953625621	0.00788661871462294
CAGL0B00286g	-1.50650515118413	0.0142755369911296
CAGL0F05071g	-1.50999482662838	0.0403586794119617
CAGL0K08206g	-1.51065711500194	0.0172895824481555
CAGL0F08085g	-1.51738815480631	0.00144004638161895
CAGL0G06402g	-1.52254218714437	0.00109428769910627
CAGL0I07315g	-1.52885023442196	0.00195010443206927
CAGL0H08327g	-1.53014438717395	0.00330882809828615	TPI1
CAGL0M04059g	-1.53445955146508	0.00811123269263428
CAGL0H03201g	-1.53570420508065	0.00030795044206409
CAGL0E01793g	-1.53935058163141	0.00324609012790082	YPS6
CAGL0K12254g	-1.55468648435812	0.0238356405563747
CAGL0I03080g	-1.5549438462579	0.0249178552068889	URA3
CAGL0H05005g	-1.55751416207968	0.0468283205418569
CAGL0K06380g	-1.56091230759565	0.000954737161648485
CAGL0M03245g	-1.56805211129195	0.0191756845912106
CAGL0M13189g	-1.5681988436359	0.023433648325664	MSN4
CAGL0M11902g	-1.57131013278348	0.00225935505651976
CAGL0L00429g	-1.57231431872306	0.0346317738993913
CAGL0M06765g	-1.57599554126099	0.00171094414763738
CAGL0K05665g	-1.57796900817588	4.11276514997494e-05
CAGL0D03938g	-1.58281489098896	0.0461280468289395
CAGL0H02255g	-1.59206158271728	0.00777749168047347
CAGL0G04631g	-1.59891270926709	0.00269045292632905
CAGL0L00803g	-1.60427772986954	0.0196086613212705
CAGL0L09493g	-1.60444792615149	0.00497968212270607
CAGL0E02315g	-1.61123615419532	0.0212245788500199
CAGL0A01089g	-1.61544972868533	0.0258886388592517
CAGL0L06138g	-1.61587992289275	0.00608157046835023	TPN1
CAGL0D00286g	-1.63018759732613	0.0018458752194489	BMT1
CAGL0A04081g	-1.65268705274692	0.00136593682254799
CAGL0M03465g	-1.65557870249375	0.000430567798344144
CAGL0I07469g	-1.66072026597566	0.035907580211473
CAGL0L00759g	-1.66123601404661	4.56557568077198e-05	HIS1
CAGL0F01793g	-1.66558951619833	0.00496965362532143	ERG3
CAGL0J10846g	-1.6661616781636	0.0200081381515171
CAGL0B04191g	-1.66724693070711	7.51242282342685e-06
CAGL0E04554g	-1.66844382511251	0.0303364903025661
CAGL0I06743g	-1.66853737736091	0.0136854974141737	FTR1
CAGL0B02651g	-1.67346652167436	0.00681718162278622
CAGL0A01199g	-1.68080018567513	0.00242497142199241	DIP5
CAGL0G04389g	-1.69504666900111	0.00181022492984415
CAGL0H00704g	-1.69590028357611	4.87389427884275e-05
CAGL0E03267g	-1.70131759909748	0.0155793259217409
CAGL0M11242g	-1.70774863220186	0.0116869855029448
CAGL0K05357g	-1.70818149230799	1.14764386815701e-05	GLN1
CAGL0J11990g	-1.7086414449047	0.00104892837863403	AWP4
CAGL0L03696g	-1.71385832829729	0.0212149401989898
CAGL0A02981g	-1.7170259232159	0.000116000297256624
CAGL0M01848g	-1.72022194640703	0.000129187930246821
CAGL0H01375g	-1.7232649927428	0.00201103855938303	SUR2
CAGL0K02585g	-1.72537073885624	0.00427145203559525	YAP3
CAGL0I09009g	-1.7292072328163	0.0030197498499163
CAGL0D02761g	-1.74414514918168	0.000213447933374142
CAGL0E02651g	-1.75105850623777	0.0318466860979001
CAGL0F08745g	-1.76402493052712	0.0212245788500199
CAGL0I10923g	-1.7677364298664	0.0255886776313821
CAGL0H02497g	-1.77014642428702	4.2108636149229e-05
CAGL0G09955g	-1.77126354396965	0.0145586807451428
CAGL0J07084g	-1.77560604865215	0.000604509081650967
CAGL0G03905g	-1.77587129305635	0.00160349277339156
CAGL0G09691g	-1.78705442078218	4.87389427884275e-05
CAGL0I02530g	-1.79888305275992	1.55906621542578e-05
CAGL0F06589g	-1.8011553004458	0.0360947830582815
CAGL0F01111g	-1.81359998688137	0.0141325224948369
CAGL0I09856g	-1.84045919686772	0.0214980058246994
CAGL0M06897g	-1.8420631724903	0.00111481151135102
CAGL0J07876g	-1.84643741619289	0.000408042480245622
CAGL0D02662g	-1.84888963359323	0.0267138734531659
CAGL0E02035g	-1.87121187109002	5.56912850024631e-08
CAGL0I04070g	-1.87389220265503	0.0318186212994115
CAGL0B02475g	-1.8754613690037	0.000328403462263628	PHO84
CAGL0J03762g	-1.88179259254099	0.00450373361233649	MET7
CAGL0G08954g	-1.8876535003849	0.00181022492984415
CAGL0F02167g	-1.89837325739889	7.16224653938203e-06
CAGL0M00880g	-1.89973565765193	0.000923099299197988	CAR2
CAGL0G02739g	-1.91363488509424	0.00744293808660181
CAGL0B01012g	-1.91499488403811	0.0273576657293937
CAGL0F05841g	-1.92466517583191	0.000680391367300928
CAGL0M03971g	-1.92847099267807	0.00016408293294005
CAGL0L06864g	-1.93363570518459	0.00297912098065741
CAGL0M09207g	-1.94319835631898	0.0152511012670016
CAGL0A03212g	-1.95264752009807	0.0320609987094692
CAGL0E03850g	-1.95815114635503	0.00305691218504527
CAGL0G04741g	-1.9684398597417	0.00721434134438607
CAGL0B03421g	-1.97003371109638	3.28700381674516e-07
CAGL0K08338g	-1.97124619226443	0.00421132846476071
CAGL0G08019g	-1.97134400580296	2.34076617933861e-05
CAGL0L01771g	-1.97531331267727	0.00749468948202575
CAGL0F05929g	-1.97557370524856	0.000666774157244301
CAGL0K04279g	-2.0087497840503	6.28549000596085e-06	SCM4
CAGL0G01210g	-2.02767889433385	7.36069243899925e-08	NIT3
CAGL0I00484g	-2.04468034287521	0.00199600096122701
CAGL0K00913g	-2.05030259643132	1.1538691466008e-07
CAGL0D02728g	-2.05077981408774	0.000954737161648485
CAGL0J04048g	-2.06474813970421	0.000355370292416614
CAGL0E01529g	-2.06708745281411	3.39965139542126e-08
CAGL0E04334g	-2.07210693935652	0.00083837622308933	ERG11
CAGL0H04037g	-2.07617716462971	0.000877852936372774
CAGL0B01595g	-2.07843967483044	0.0072411769786638
CAGL0K05687g	-2.07970602792191	0.000147582927049402
CAGL0M08184g	-2.0859504435324	0.00437829317213578	STE3
CAGL0L03157g	-2.09495297505723	0.00795122067770644
CAGL0M12188g	-2.10398583208479	4.64170365171261e-07
CAGL0C02607g	-2.10893668499295	2.31086514924093e-05
CAGL0M00550g	-2.10954349083105	0.00351644949543763
CAGL0F00187g	-2.11201776641072	0.000529888225485426	FET4
CAGL0D00946g	-2.13223619267423	0.0055085107822511
CAGL0K12100g	-2.13941515121776	0.00624786997982623
CAGL0C02387g	-2.14070468871976	6.70699281963877e-07
CAGL0H02959g	-2.14609489552502	7.9338556068613e-06	TOS8
CAGL0G09064g	-2.16283221909335	0.0273525832306236
CAGL0K08536g	-2.17568327490943	0.00216646997737162	APE1
CAGL0H03971g	-2.17579053826696	0.000163480505921418
CAGL0K07678g	-2.17686884700213	4.198280907241e-05
CAGL0L12012g	-2.18056493461224	0.00369018276869953
CAGL0A01716g	-2.18819983717905	8.67472047147453e-06
CAGL0J01463g	-2.21064230011916	0.000119054452615203
CAGL0L08547g	-2.21250862936611	7.47284367353366e-05
CAGL0I08305g	-2.22971819208778	0.00497968212270607
CAGL0L06512g	-2.24256551138	0.00253216799254928
CAGL0I05060g	-2.2556676914733	3.05573875177723e-06
CAGL0D04840g	-2.26154679912378	4.25875013112889e-10
CAGL0M12551g	-2.2807632584511	0.0149607603888627
CAGL0J11836g	-2.28484154894159	4.50661858800314e-06
CAGL0I00374g	-2.2956960649111	1.60852289777892e-07
CAGL0L12518g	-2.30734325633814	3.36626489793323e-05
CAGL0H08712g	-2.31274723210128	0.0217365914194722
CAGL0M04499g	-2.31365257012685	0.00489344270591515
CAGL0L03267g	-2.3318653406871	0.0100511908698147	GAP1
CAGL0G02057g	-2.33702564015787	0.000758305552611264
CAGL0K11946g	-2.3402461081403	1.44441733665383e-10
CAGL0M10153g	-2.35249183680931	0.0264197990236833
CAGL0L02937g	-2.35933247052996	0.000555205373773803	HIS3
CAGL0A02299g	-2.38338043236978	2.75866146630568e-07
CAGL0M07293g	-2.38987726000272	0.0476305874112635
CAGL0J03916g	-2.4026066734257	0.00269179255796421
CAGL0K12210g	-2.41005965043554	1.20848434708041e-08
CAGL0F09207g	-2.44714080272968	1.32070291648316e-08	BAT1
CAGL0K05390g	-2.45912994716694	0.000368759550664952
CAGL0J12034g	-2.47315583225804	0.000108228272825613
CAGL0C01243g	-2.48498122223308	6.02562094270355e-13
CAGL0I00418g	-2.48975836299101	0.00241486785131783
CAGL0I09284g	-2.50301250119112	1.14267826134418e-11
CAGL0L06094g	-2.51331981942296	3.04032147438689e-11	STR3
CAGL0J06028g	-2.51811409525322	0.00152022409611517	MEP2
CAGL0J09262g	-2.52460820666509	1.47877341652762e-05
CAGL0B00116g	-2.53226023191038	5.01531928342576e-06
CAGL0J04554g	-2.53392797252418	5.39605276036267e-13
CAGL0B00308g	-2.55268540377455	4.87389427884275e-05
CAGL0M14113g	-2.55840743423998	1.46159992855561e-08	TNR2
CAGL0H04983g	-2.55871642371305	4.06556599429507e-09	PSA1
CAGL0K01771g	-2.56931117202325	8.69706713145346e-12
CAGL0L11990g	-2.61959660029938	4.96774672539198e-05
CAGL0E02519g	-2.6345822602598	0.0148616494872521
CAGL0A00341g	-2.64038042883349	0.000368789011057099
CAGL0M05401g	-2.65876675079278	1.44441733665383e-10
CAGL0A02255g	-2.69676040453996	0.0216737373657101
CAGL0M02915g	-2.69714433079893	9.3127259082208e-08
CAGL0M05533g	-2.69868847463191	0.00493616882438923	DUR1,2
CAGL0K07205g	-2.69913911072783	9.48889224887e-05
CAGL0B04543g	-2.71770570157251	1.67180732214408e-05
CAGL0C05577g	-2.73035941662998	0.0015818403306978
CAGL0I07491g	-2.77570018615067	0.00170550213362865
CAGL0I01276g	-2.79024592392609	2.51129431689367e-09
CAGL0J03080g	-2.79239084494519	1.25560008972424e-11
CAGL0C05555g	-2.79663509420597	3.65186864618343e-05
CAGL0C05027g	-2.86220942720498	1.25940755627115e-07
CAGL0L06776g	-2.88687061011137	1.25940755627115e-07
CAGL0E05456g	-2.91073270176624	0.0447497527519961
CAGL0D00990g	-2.91871124714115	4.33152885038099e-05
CAGL0F05687g	-2.96214761328791	4.89531421125524e-05
CAGL0A02277g	-3.05776810284655	0.00695589450176553
CAGL0L00649g	-3.09351361897697	3.41236334713829e-06
CAGL0D04356g	-3.13105505779952	3.51092239462168e-08
CAGL0H07337g	-3.146672151889	1.39564116844262e-08
CAGL0I05610g	-3.14970891860293	3.13438202719617e-07
CAGL0G02563g	-3.15350131145259	0.00083837622308933
CAGL0I03784g	-3.17851496389168	1.76215946259298e-07
CAGL0B04213g	-3.23335242403159	0.0105625408325604
CAGL0L09108g	-3.25632708183041	0.000550344449638156
CAGL0G06006g	-3.25883946053338	5.61716069939421e-07
CAGL0L02761g	-3.29113642787076	6.10840599331814e-07
CAGL0L09999g	-3.29353969136943	1.15679555791117e-09
CAGL0J03960g	-3.30357062937219	3.14052026496527e-10
CAGL0D00154g	-3.34390109565982	0.00259817596293242	AQY1
CAGL0L13392g	-3.34488972201621	1.86746517457308e-05
CAGL0H00594g	-3.39272133441589	0.00216646997737162
CAGL0J01441g	-3.39399693588047	1.46585668507508e-07
CAGL0B03663g	-3.46620936370596	1.10669831059346e-12
CAGL0L09086g	-3.48199451700957	0.00324609012790082
CAGL0D04026g	-3.49519857700018	2.07408699800042e-11
CAGL0M13266g	-3.52082778822901	0.00734945553196705
CAGL0L09273g	-3.54552038953482	5.53473754294225e-05
CAGL0C03916g	-3.56936899377614	1.29939417120674e-08
CAGL0H04939g	-3.61317168830118	0.0218999590096457
CAGL0G06050g	-3.66052640971908	1.63104453425017e-08
CAGL0A02002g	-3.83132607891454	4.44381842522062e-05
CAGL0I02134g	-3.93382962939174	1.24020236693376e-10	PEX21B
CAGL0I03806g	-3.95593062170874	5.67525865667874e-11
CAGL0K04609g	-4.39037046308743	7.4822336336619e-12
CAGL0H07469g	-4.42750823848968	1.54433216363542e-12
CAGL0K03157g	-4.47333007684252	7.2047878049672e-06	DUR31
CAGL0D00869g	-4.5017234913555	4.10064174827797e-08
CAGL0B01875g	-4.59229061941103	3.62244330468123e-07
CAGL0M08558g	-4.61860279697451	4.29066947391661e-09
CAGL0F07953g	-4.63750499970386	2.01024710901451e-22
CAGL0F00116g	-4.77997099248442	1.78022058161319e-05
CAGL0H00572g	-5.08133462038922	5.6907076301225e-07

## Sheet: cgtog1 H2O2 - cgtog1 Control
Δcgtog1 H2O2/Δcgtog1 Control
ID	log2FoldChange	padj	Name
CAGL0L05258g	8.45727947424503	5.87586288358878e-129
CAGL0B04675g	6.3860564896562	1.04928905757419e-57
CAGL0I01166g	6.29174595997652	1.18216037823059e-58	TRR1
CAGL0G06798g	5.94386102178185	1.36097187814465e-51
CAGL0K06259g	5.88188702470488	6.15423608600779e-60	TSA1
CAGL0J00363g	5.80691808892201	3.79591070174699e-57
CAGL0L11990g	5.75601458813128	9.72589421517869e-52
CAGL0F00715g	5.67575060998823	1.43501403379266e-111
CAGL0G05269g	5.58979586902356	6.95702563223419e-06
CAGL0E06006g	5.27927389581286	1.2461384493027e-51
CAGL0E01749g	5.23195958773821	6.39466389748298e-48	YPS4
CAGL0E05456g	5.17569637767684	2.4173830671704e-46
CAGL0F01793g	5.12892271985394	5.25936877739301e-94	ERG3
CAGL0B02343g	5.12112144703282	3.23482408904481e-37
CAGL0K08756g	5.09569697063365	2.02248731834328e-69	AP5
CAGL0J03960g	5.01775321484923	9.48716243346222e-48
CAGL0K10890g	4.9783654818138	1.84016295875391e-63
CAGL0G06182g	4.86026622285492	7.9901335654306e-21
CAGL0G09273g	4.75293936974122	3.95643115330725e-65
CAGL0G08624g	4.74751900791345	4.1375872731772e-32	QDR2
CAGL0L05742g	4.74216708824362	5.18501634742944e-66
CAGL0J04048g	4.72624786171428	7.7308984724941e-41
CAGL0F07293g	4.70566828236765	6.3020707764258e-81
CAGL0G09042g	4.62446501405501	4.29388272652295e-15
CAGL0F07953g	4.54050786398802	4.35119911210905e-42
CAGL0F03399g	4.51053174775491	1.97831858742527e-58	SCS7
CAGL0K10879g	4.49873344432758	3.77360247840441e-66
CAGL0M11682g	4.44535689802039	1.81024089835996e-34
CAGL0C03740g	4.43719359746133	1.50841982284619e-37
CAGL0B02838g	4.37309590034919	5.30753289229626e-37	MUP1
CAGL0A04499g	4.25308942580273	2.8416649891329e-48
CAGL0G05632g	4.17303870884979	1.9995110882462e-12
CAGL0I04290g	4.15491067894276	1.0061231261905e-25
CAGL0F05247g	4.12029697916646	9.7898977281111e-26
CAGL0B01243g	4.11624800817406	1.97403930106427e-39	MATalpha1
CAGL0A01804g	4.11040014362753	1.01533136098263e-26	HXT1
CAGL0B00990g	4.069517941812	8.53660108307126e-29	HBN1
CAGL0K12254g	4.06906064759682	4.82221837022201e-25
CAGL0D03608g	4.06329609855214	0.00227918381940812
CAGL0G02255g	4.06184340691969	6.83102224547742e-56
CAGL0M02915g	4.05809061017064	3.05633846327525e-45
CAGL0E06666g	4.05440319725935	5.94395371419299e-52	EPA2
CAGL0C03938g	4.01368073858884	1.24132491815547e-09
CAGL0B01595g	4.01135911295208	2.87679634499719e-15
CAGL0M11044g	3.98878551299477	1.8542173546773e-11
CAGL0H03817g	3.97256184724394	4.97695100521406e-57
CAGL0F00891g	3.96471130472085	6.3130690746697e-12
CAGL0I07315g	3.92769848915788	1.89688360422598e-37
CAGL0H01375g	3.82384551422706	4.8140128900819e-31	SUR2
CAGL0M12771g	3.81785937333089	1.7541402412058e-13
CAGL0H09922g	3.81487457442424	9.31676154455611e-17
CAGL0H00660g	3.80963004962078	2.51506265757692e-41
CAGL0I03300g	3.78153987317037	1.19492414254377e-18
CAGL0A03476g	3.77317675070337	1.64606728869008e-45	SMF3
CAGL0M03421g	3.75413271331302	5.44860962002408e-07
CAGL0H05951g	3.74691071024564	7.49431540229741e-27
CAGL0B01727g	3.68420966845782	7.93712432300202e-35
CAGL0F06589g	3.67528421799556	1.48272378958074e-12
CAGL0J02794g	3.67369345066189	1.59288934291664e-31
CAGL0B00264g	3.67114036302232	5.24772318896477e-37	MTLalpha2
CAGL0H03311g	3.65556378121376	7.14281203915863e-16
CAGL0F08305g	3.64277662543265	5.86154653216615e-29
CAGL0M02629g	3.64249214099625	2.87024970100017e-44
CAGL0K10868g	3.62885154015468	2.7346245047221e-25	CTA1
CAGL0E04092g	3.61797162164894	4.43116487107656e-33	SIT1
CAGL0A04675g	3.6135112339069	6.45350824016474e-29
CAGL0K12078g	3.61293742058985	7.5229907372026e-08
CAGL0G02563g	3.60783446503136	1.63747757410526e-09
CAGL0F05929g	3.60311607053532	5.97706685908126e-40
CAGL0F00132g	3.55592237557771	2.87615311812089e-24
CAGL0K06677g	3.54936194948215	7.48036201559114e-34	MET8
CAGL0J03058g	3.54810983085539	3.94092901477262e-34
CAGL0M12100g	3.54742115464797	2.94179422456173e-14
CAGL0I09724g	3.54195918920002	4.39493712097898e-18
CAGL0E06688g	3.53680821404925	1.6489669879504e-21	EPA3
CAGL0J09284g	3.53349244488441	6.7888258142896e-21
CAGL0J00451g	3.52559278506643	0.045615495061566
CAGL0D05434g	3.51684904429626	5.20197017246126e-24
CAGL0J00715g	3.48928558523893	2.80129471399825e-18
CAGL0H08558g	3.47673649641744	7.15196512266452e-40	ATG11
CAGL0D01496g	3.47320209682826	1.88999104827414e-23
CAGL0F07359g	3.46862946683615	3.13701158486949e-27
CAGL0E05984g	3.46718656680701	4.42361962381455e-18
CAGL0G08107g	3.45206559508755	2.80262965685606e-06
CAGL0K01155g	3.45003968356885	9.11930606094688e-26
CAGL0L07018g	3.44479901660469	4.21295010246949e-05
CAGL0M05907g	3.44188184810373	4.90177167420554e-44
CAGL0E03421g	3.4361712813718	0.0479909067158258
CAGL0F04631g	3.4327316077793	6.55513356166381e-15
CAGL0M04213g	3.42189907717598	2.68508109228043e-20
CAGL0C03850g	3.41486645671182	1.09776826890086e-22
CAGL0D05566g	3.40522805649445	2.91616610501056e-12
CAGL0L06006g	3.38635846668391	7.1770391251132e-29
CAGL0M08558g	3.37500662769964	1.44848909045388e-05
CAGL0K12430g	3.36348822011505	0.0279307189279693	STE2
CAGL0I07887g	3.33571043998093	7.95229384506257e-30
CAGL0G07645g	3.33102902468836	0.0178921403744815
CAGL0F09097g	3.32887407599496	5.91962048646632e-16	SKN7
CAGL0H03091g	3.30590520251962	5.23643472206927e-33
CAGL0A03806g	3.28678148751648	0.0100174465352244
CAGL0M13266g	3.26745303246086	0.000750253259512336
CAGL0M11660g	3.26374913939336	2.1547999826411e-08
CAGL0L04664g	3.24442289791422	7.56284657397595e-16	HEM15
CAGL0J08074g	3.24355156634686	3.67417377693427e-14
CAGL0F00407g	3.22846071297366	1.8312778612827e-23
CAGL0L05016g	3.22630320344927	5.12121180913416e-16
CAGL0L01771g	3.21572230982865	1.0910080163586e-10
CAGL0H02739g	3.20017145916293	2.62778415836696e-22	MAS1
CAGL0G01947g	3.19877727010652	2.17005757868278e-25
CAGL0A01826g	3.17069013922109	4.68535323401359e-14	HXT5
CAGL0L06864g	3.15360503429898	2.81451991055183e-14
CAGL0M07942g	3.15057479770319	1.65220288552649e-25
CAGL0B00116g	3.14241602591258	4.66306706711104e-20
CAGL0F04279g	3.12076380098985	6.18313699247026e-27
CAGL0J10494g	3.11450127832804	1.28400346044155e-20
CAGL0K07348g	3.11318304643053	5.92435336657607e-10
CAGL0E03740g	3.11260133075613	1.24559505364892e-17
CAGL0H07469g	3.09924072903653	1.72953702104082e-21
CAGL0H07645g	3.08505221442391	7.47978451712721e-06
CAGL0H03113g	3.06973449770966	1.02312514643986e-31
CAGL0L05434g	3.05140619287868	1.79875424286912e-13	SUN4
CAGL0D05456g	3.04570677648886	7.5984864774101e-08
CAGL0I00726g	3.01707612283508	3.82386630355333e-05
CAGL0K08536g	3.00291711850276	7.72270776379079e-19	APE1
CAGL0K07381g	2.98267358633361	1.2890515081634e-06
CAGL0E04004g	2.98124164730748	2.13473993558185e-10
CAGL0E02035g	2.95597907384958	1.64591663453604e-32
CAGL0E05434g	2.94647341664126	3.25528134927169e-25
CAGL0F00176g	2.94233331274198	3.63972375775014e-15
CAGL0I07557g	2.94127273126819	5.00145843131589e-20
CAGL0A03740g	2.93423814396816	7.27552890780826e-17
CAGL0K10428g	2.92243525929952	4.50241399670108e-16
CAGL0M00132g	2.91169399444622	8.10446364070102e-29	EPA12
CAGL0M04103g	2.90912864715868	0.00167412513179138	HXT14
CAGL0H09614g	2.88883726830439	4.29778203254925e-10
CAGL0H03487g	2.86956157524705	2.67785707375692e-31	AFT1
CAGL0M13739g	2.86228834720015	1.39312892969349e-28	ATM1
CAGL0A01650g	2.85655522290754	3.88270705978154e-22
CAGL0J07590g	2.84880031912567	2.89167170946549e-25
CAGL0K04477g	2.82973039711242	1.48350970003416e-30
CAGL0E01815g	2.82639581765396	2.62384399123805e-13	YPS8
CAGL0K07634g	2.82291641598144	1.04750654340317e-27	GAT1
CAGL0J02112g	2.78499946585674	6.50373373288697e-25
CAGL0I05390g	2.74989504685833	2.47742683300474e-27
CAGL0J11242g	2.74863180953354	9.92666848512800e-11
CAGL0L03377g	2.74672947297841	2.4902429719407e-17
CAGL0I05610g	2.72097172897805	1.93061023441293e-05
CAGL0K00803g	2.71647519515955	3.25343997807785e-13	TRX2
CAGL0I04048g	2.70796608512903	1.3118555615832e-17
CAGL0J06138g	2.70715884683677	7.6258304844046e-14
CAGL0G04917g	2.70560316048399	4.73659782505509e-16
CAGL0F04829g	2.6996650381014	6.95748960276914e-16
CAGL0J11484g	2.69239681183184	6.64336796994504e-17	DUG3
CAGL0H06303g	2.68683574849948	2.27061989447869e-25
CAGL0M00154g	2.66318116060036	7.19700362619193e-15	CYN1
CAGL0K03069g	2.63892608172133	4.80530917077661e-09
CAGL0M10087g	2.63366511082822	6.44640090368636e-23	YAP3b
CAGL0K07678g	2.62578292832885	6.3856755894292e-13
CAGL0M03971g	2.61926910328301	2.16292596843246e-19
CAGL0F00187g	2.59349897240332	1.27096843221642e-14	FET4
CAGL0H03201g	2.58361949023213	1.48094652729738e-23
CAGL0E01243g	2.58304788281745	8.40394146523758e-22	CTH2
CAGL0H05863g	2.56013508363674	1.2864768097395e-19
CAGL0L06072g	2.55335665899594	6.4454492811446e-17
CAGL0L04686g	2.546485530455	4.68535323401359e-14
CAGL0M01870g	2.54025854413931	1.69779779991344e-08
CAGL0L06094g	2.53259505365114	3.10527851209907e-24	STR3
CAGL0J11176g	2.5319436620688	4.92064355879945e-19
CAGL0K01903g	2.53111873418415	8.68452803576794e-16
CAGL0H04939g	2.52637996832161	1.34721759800524e-06
CAGL0K06985g	2.52099574568149	2.30523252732329e-15
CAGL0M04675g	2.51885753280946	2.29796350147573e-11
CAGL0D02112g	2.51719104930992	3.22084850213981e-11
CAGL0F02607g	2.51597678329684	1.28377092271087e-05
CAGL0F07117g	2.51297115945788	5.01186367329857e-10
CAGL0H05665g	2.50854006474999	2.30230573941405e-11	GLR1
CAGL0M06149g	2.50780855904513	6.28162450567783e-23
CAGL0C05467g	2.50688240691414	1.88329413130285e-06
CAGL0H00528g	2.49820295098347	4.76054160654853e-13
CAGL0A02046g	2.49304660566394	2.3893729351929e-12
CAGL0H02497g	2.45539615030173	1.12097006588645e-16
CAGL0E04356g	2.45256311627911	6.7085387365591e-14
CAGL0H00704g	2.44326966829031	2.15894717149286e-17
CAGL0K12496g	2.44242357568766	1.37931207129949e-08
CAGL0K07392g	2.41621715068431	1.19889242323736e-20
CAGL0E06292g	2.412055749679	6.72415761692316e-13
CAGL0J08547g	2.41071901083252	5.00106130641695e-20
CAGL0G03267g	2.40995354090334	1.33900980491017e-12
CAGL0M05885g	2.40943117714992	6.183934489624e-10
CAGL0F05687g	2.40895183261193	7.68526985245392e-12
CAGL0E06116g	2.40864831711759	7.73204014663202e-12
CAGL0L00671g	2.39416814142699	1.26769857320558e-17	FCY21
CAGL0F04521g	2.39360050449353	4.8536332987287e-10
CAGL0L00605g	2.38842916218821	7.0858221463486e-12	CNB1
CAGL0J00341g	2.38821819052218	2.39857912419439e-21
CAGL0L00803g	2.38063176767836	8.40394146523758e-22
CAGL0C04741g	2.37926696196602	5.09374135272814e-12	SOD1
CAGL0I01100g	2.37495945742061	1.56384128269647e-07	GCY1
CAGL0F01265g	2.36884253198916	1.30675444526414e-18	YAP7
CAGL0G00105g	2.36600665168883	4.20341369435268e-17
CAGL0K04697g	2.36567373380371	1.18320585056591e-12
CAGL0K03905g	2.36312663027647	0.0136446666352982
CAGL0K03927g	2.35416238042249	6.3856755894292e-13
CAGL0J06088g	2.35267605985368	1.30524304593947e-12
CAGL0J03146g	2.35241323321814	3.54513742113377e-13
CAGL0C01771g	2.34668615501011	3.96727323822827e-15
CAGL0H10450g	2.3274543091005	9.25096772367604e-06
CAGL0D05654g	2.32709323393997	2.32447946219028e-06
CAGL0L02827g	2.32329735600341	1.03461719382303e-11
CAGL0F02167g	2.3190585805917	1.7732178055335e-16
CAGL0I01342g	2.31720916668598	3.80895720258956e-13
CAGL0K00121g	2.31649583448087	6.77380896704527e-13
CAGL0K10824g	2.31339713135471	5.62106475098628e-15
CAGL0K04257g	2.31138861621983	2.0218217206049e-05	RME1
CAGL0H09218g	2.30837207013364	1.21788446480028e-09	SDT1
CAGL0I01056g	2.30384325712375	6.61374101409189e-18
CAGL0A00363g	2.2975986277214	1.5089553892635e-20
CAGL0K07183g	2.29620299563128	2.95834487034575e-16
CAGL0F09207g	2.29271215310263	2.48014028120371e-19	BAT1
CAGL0F05775g	2.29109695949066	2.81420326671096e-17
CAGL0B03773g	2.28546005325416	5.71086128407308e-19
CAGL0K07205g	2.28239979010073	2.85554152723435e-09
CAGL0L05082g	2.28111307227124	1.12804721921538e-13
CAGL0E02189g	2.27969560199236	8.90787337658619e-17
CAGL0C05621g	2.27576427062436	0.00831312611277387
CAGL0E03762g	2.27359653632536	5.80685708450314e-11
CAGL0D06600g	2.27351492014031	9.45271125330098e-20
CAGL0L10186g	2.27241653512393	1.51493878570222e-14
CAGL0L02101g	2.26986548400028	3.98935808637236e-11
CAGL0M10307g	2.26977969047759	8.64826036500222e-16
CAGL0F00979g	2.26865565558094	6.87952571300283e-18
CAGL0H09592g	2.25566633809448	1.60314043138867e-05
CAGL0I05808g	2.2550586193268	3.84430693086745e-16
CAGL0H07667g	2.25487992058572	7.49439221649198e-08
CAGL0H08844g	2.2523061035373	1.38442595561937e-09
CAGL0G01716g	2.24795822453629	1.58459951531375e-18
CAGL0G09493g	2.24719658401253	2.25766010398141e-16
CAGL0M12430g	2.24688999130545	3.05916674505606e-10	RHR2
CAGL0C01507g	2.24514868418181	2.34084940620461e-17
CAGL0J03388g	2.24279185060476	2.93508332125901e-17
CAGL0L13046g	2.24156416630075	4.12337977653917e-15
CAGL0K09416g	2.24050323430472	2.73716279221857e-11
CAGL0K07590g	2.23330199494298	1.43620756728697e-06	MYO3
CAGL0I10246g	2.23230406184887	9.72921892561162e-12	PWP2
CAGL0G02057g	2.23071895735836	5.77446891563151e-07
CAGL0L01859g	2.22575720595391	4.45300336856582e-10	NFU1
CAGL0A04323g	2.21756637513351	2.22675527405774e-11
CAGL0E01529g	2.20706982234929	1.71354054554596e-11
CAGL0B02904g	2.20344168129272	6.51427549827522e-12	BMT6
CAGL0I04862g	2.20263426451922	1.25520622355628e-14	SNQ2
CAGL0F01815g	2.18951797640246	1.90251942992547e-17
CAGL0G03531g	2.1876794719793	0.000264064670583702
CAGL0M04917g	2.18463369058624	0.00100967791397702
CAGL0D02134g	2.18385091790084	9.11923331830579e-12
CAGL0K04367g	2.18238078478873	5.21387000102558e-13
CAGL0M10912g	2.18091923665632	8.48955350745307e-12
CAGL0J12034g	2.18056263763414	1.95624508603471e-10
CAGL0M07744g	2.17864077859141	1.47980385203106e-11
CAGL0K09306g	2.17558695860899	8.68571588729887e-15
CAGL0L06578g	2.17513291092877	0.000787339664770602
CAGL0F03641g	2.16907397457803	7.08989816623095e-16
CAGL0M12815g	2.16883090828361	9.51880894788153e-05
CAGL0L05786g	2.16700297139611	1.74215668550946e-05
CAGL0G08866g	2.15830452113723	4.14822347775138e-16
CAGL0A03102g	2.15519209605334	3.84152552118737e-12	ARO10
CAGL0M06765g	2.15473849947969	2.7323651342535e-12
CAGL0M06545g	2.14759923156241	1.13693945994053e-12
CAGL0G05247g	2.14610051613629	1.36807564798388e-16
CAGL0H02519g	2.14310514215035	3.98938204130549e-09
CAGL0I01870g	2.1332392126639	1.24961045450644e-11	PEX24
CAGL0F00913g	2.13308537026377	2.37005767661252e-13
CAGL0G04169g	2.12640019366722	2.86335855286346e-16
CAGL0G09603g	2.12627052739185	1.94688465590665e-11
CAGL0B02607g	2.11946689517468	1.46336024126274e-13	HEM1
CAGL0A00935g	2.11004275305237	5.25253974083144e-15
CAGL0H05247g	2.10699838440289	6.29464167086294e-12
CAGL0L12584g	2.10655577331516	8.09300090226705e-14
CAGL0K09680g	2.09838090667353	6.35748467294561e-10
CAGL0L06050g	2.0969120512584	2.77137691434516e-10
CAGL0H07381g	2.09667309443998	1.51734912785911e-13
CAGL0C03960g	2.08117309605339	6.19564468808282e-05
CAGL0I04246g	2.07810197072938	0.000145875849107121
CAGL0M11902g	2.07303592103742	9.25036345436316e-11
CAGL0L03696g	2.07253960862376	1.80441871171591e-06
CAGL0L03630g	2.06608242675949	5.25253974083144e-15	GSH1
CAGL0H10010g	2.06077603728537	1.0656436177403e-09
CAGL0H03663g	2.05889322357488	5.30907862192284e-10
CAGL0K09152g	2.05613132234843	4.40676623906651e-15
CAGL0G01606g	2.0507492037155	1.57699290130327e-12
CAGL0G08019g	2.04687473850321	5.77865691414455e-10
CAGL0I01320g	2.03932408312779	4.27971465019826e-10
CAGL0J01727g	2.03471234863962	0.00365970887220726
CAGL0B04895g	2.02805659396749	8.83712016291978e-12
CAGL0E03630g	2.02770333665133	4.8335448167548e-15
CAGL0M06963g	2.02141641232713	0.000399154950787089
CAGL0K07568g	2.02007660834956	6.25981465525015e-07	PMU3
CAGL0K11616g	2.01977989369581	2.63462417857106e-11
CAGL0L09339g	2.01910684905352	1.69760129918014e-12	HAA1
CAGL0J07172g	2.01882639432244	3.06094612712214e-07
CAGL0H04873g	2.01395874261893	7.6973828830771e-07
CAGL0K09944g	2.01374073738034	4.03863860035138e-12	PDE2
CAGL0K09372g	2.01345245751424	1.36285574139271e-09
CAGL0G10197g	2.01223940583719	1.92925592495819e-06
CAGL0E02651g	2.01217218706907	3.91418175817658e-13
CAGL0H04631g	2.00738324630092	2.17631577606929e-12	AP1
CAGL0B04301g	2.00666351847925	1.7938832108902e-15
CAGL0L07766g	2.0057457056258	1.57364727810479e-06
CAGL0H05687g	2.00456966639992	2.15078307615839e-13
CAGL0J02706g	2.00103282082604	0.000822398734932119
CAGL0J07414g	1.99836252894512	3.35061993829982e-11
CAGL0C02893g	1.99306472527631	3.55491567804244e-07
CAGL0D02574g	1.99054730088191	1.62024393150286e-12	PEX6
CAGL0L07040g	1.98825707746946	4.70645300043731e-11
CAGL0L05456g	1.98743247618598	2.5253032992107e-06	PHO86
CAGL0A01782g	1.9794278823359	2.56394014681973e-08	HXT4
CAGL0L06688g	1.97742349915442	1.29732815704295e-14
CAGL0L10692g	1.97715410553822	7.29651635025428e-12
CAGL0B04829g	1.97552792364857	3.43364991090724e-09
CAGL0G08844g	1.97317967228792	3.7377492723753e-06
CAGL0K08316g	1.97126991297017	4.27957573740515e-10	RHO4
CAGL0K01727g	1.96741271017128	1.1524294805189e-14	RPN4
CAGL0G06688g	1.96533026318576	2.22336476245331e-15	MET4
CAGL0I02134g	1.96432099373315	3.23477278183021e-12	PEX21B
CAGL0M03399g	1.95685878404575	1.78864678000193e-11
CAGL0H06017g	1.9529970861629	4.35126469062533e-12	FLR1
CAGL0G01540g	1.95235057725666	0.000326313962408352	NCE103
CAGL0I08613g	1.95204486805287	1.35300399687685e-07	DUR3
CAGL0B04477g	1.95097925544135	1.6417282053068e-12
CAGL0E01771g	1.94861518675569	1.7541402412058e-13	YPS5
CAGL0C01551g	1.94817122679968	8.41888796003518e-10
CAGL0M06611g	1.94384931784819	8.44768879430509e-11
CAGL0D06380g	1.94235940805093	3.0249601574809e-08
CAGL0I01254g	1.94195425026115	9.6765394360058e-13
CAGL0I05984g	1.94031402384138	7.35614425964654e-12
CAGL0D01980g	1.94030234561558	2.32750519124182e-12
CAGL0C00407g	1.93737750814806	8.86098843845571e-11
CAGL0G07175g	1.93711457563642	1.17279429591681e-13
CAGL0J03762g	1.93547215389229	2.20873606973121e-12	MET7
CAGL0I07007g	1.93519459477855	4.9258380337581e-13
CAGL0J11462g	1.929715343387	1.54056791401634e-08
CAGL0D04114g	1.92964750270964	2.07328011957484e-14	NCP1
CAGL0L01177g	1.92921771124094	1.53210613455701e-07	FRDS1
CAGL0L09999g	1.92616158488754	7.38833068709975e-09
CAGL0M07403g	1.92500782007493	4.20714686166727e-13	OAZ1
CAGL0F00803g	1.92265152583755	2.16628902032087e-12	GAL11B
CAGL0I05478g	1.9225937778968	2.01551122951346e-10
CAGL0J08162g	1.92256512964224	7.39240368354737e-15
CAGL0J11792g	1.9220951246206	4.2223175534893e-05
CAGL0J00968g	1.92194181562864	6.1299459728393e-11
CAGL0B03608g	1.91348422908357	1.01477443373793e-07
CAGL0F05797g	1.90289362062747	1.16602615221514e-12
CAGL0M09955g	1.89919345763792	5.95528404482175e-11
CAGL0E01023g	1.89310071401306	5.8901457858321e-11
CAGL0H01947g	1.88833186396381	1.71354054554596e-11
CAGL0K06105g	1.88660100712039	9.19318278893913e-09
CAGL0J07986g	1.88510933782886	1.84150483087181e-10
CAGL0J11891g	1.87702485998891	3.13054045069571e-06	AWP3
CAGL0F00253g	1.87344088825517	2.77243182586115e-13
CAGL0E04774g	1.87229439445731	5.3122413290445e-08
CAGL0G06314g	1.86900713859242	8.25988130541891e-10
CAGL0I00550g	1.86484090096513	0.00315398758457944
CAGL0L07062g	1.86444334080009	1.53082450316204e-11
CAGL0L07326g	1.86342032551536	3.95443420436034e-12
CAGL0M09515g	1.86197698155194	1.04322493226394e-12
CAGL0G08800g	1.85688219044474	2.92217007309519e-11
CAGL0J07502g	1.85053192111799	9.54861558052347e-07
CAGL0K08800g	1.85049420090634	1.0885164084069e-07	ADI1
CAGL0D05632g	1.84884633212602	3.15231858691469e-08
CAGL0E06072g	1.8466680489346	6.64259198020379e-07
CAGL0F03289g	1.84542823278834	1.52483674230087e-10
CAGL0L02607g	1.8426350902582	1.71761849712423e-11
CAGL0M09889g	1.84046153383588	2.07689189275169e-09
CAGL0J03608g	1.83893349259976	3.01095926163143e-11
CAGL0I09152g	1.83505033102245	3.9659865061311e-06
CAGL0B03531g	1.8350362867759	5.80478007785938e-10
CAGL0G08228g	1.8349756564633	3.91943242993179e-08
CAGL0E02321g	1.8333322556656	4.33618318199571e-11
CAGL0A01199g	1.83120985748663	5.03631746490651e-08	DIP5
CAGL0K02145g	1.83070745965656	2.39145121726931e-05
CAGL0H02321g	1.83026045445771	3.08107058470231e-07
CAGL0J05159g	1.82993424038896	5.10197604984374e-07
CAGL0M12551g	1.82337465500626	2.925760350645e-08
CAGL0F00737g	1.8210279379057	3.54532835025709e-12
CAGL0C02409g	1.82021981878403	6.74050017800629e-12
CAGL0H06545g	1.81807888428126	3.62862469563181e-09
CAGL0M02101g	1.8178304819748	7.61234816913493e-08
CAGL0J05874g	1.81657360472038	6.27884862809165e-10
CAGL0K04301g	1.81379596002621	1.43620756728697e-06
CAGL0G04631g	1.81354348440728	1.65725526669872e-06
CAGL0G06050g	1.80326574588913	1.70800317400367e-07
CAGL0E05786g	1.80177502976207	4.63892677460287e-11
CAGL0H10560g	1.80086860984665	7.19914840868566e-09
CAGL0M09405g	1.79942601977355	3.64651375539177e-10	RTG3
CAGL0J03630g	1.79897348784824	1.06848399841077e-09
CAGL0D04686g	1.79743648708985	9.70527981824676e-06
CAGL0I01694g	1.79715199287133	4.76595452051515e-12
CAGL0D02860g	1.79677305208174	0.000229894466733381
CAGL0K07007g	1.79613344193259	2.86995206848584e-05
CAGL0G09086g	1.79526856601811	0.00938249124207407
CAGL0B02519g	1.79387396625747	3.45274936394262e-11
CAGL0H06567g	1.79078141176761	8.48836658645585e-12
CAGL0M11704g	1.78974746143072	3.59413007757615e-08	AHP1
CAGL0E01089g	1.78963055641981	5.1682732539657e-12
CAGL0M01298g	1.78447696076352	7.51561488862165e-08
CAGL0G08151g	1.78414788606168	6.32556946586299e-11
CAGL0E01441g	1.77674465457049	4.05524502423595e-10
CAGL0K11022g	1.7767379920716	3.08078844192414e-10
CAGL0D05082g	1.77642416478604	5.4221279969305e-07
CAGL0M10153g	1.76826458559807	2.18126200845405e-07
CAGL0H06479g	1.76120249707447	2.96562552755178e-06	REH1
CAGL0A02145g	1.76001452740489	1.81778273809706e-07
CAGL0L05588g	1.75771514165263	3.65476234066525e-08
CAGL0I00264g	1.75375472689876	8.10326053936499e-09
CAGL0L08008g	1.75331843823998	2.22810789712584e-05
CAGL0B01573g	1.7509197692416	3.09897504674742e-09	MTQ2
CAGL0K05753g	1.74424902890843	8.23530527860499e-09
CAGL0L06402g	1.74236936387116	7.83432762466293e-10	YCF1
CAGL0A01716g	1.74094142743317	3.23356130044427e-06
CAGL0J00116g	1.73861378547564	4.97958901052623e-05
CAGL0F03707g	1.73749149862998	5.62815737643761e-08
CAGL0L00781g	1.73554207565401	9.63866097684976e-12	MET30
CAGL0I08943g	1.73507755734607	0.000185186620747045
CAGL0K01309g	1.73089849224	1.36283679603703e-06
CAGL0J05082g	1.73063378736716	9.85477579201248e-07
CAGL0F02519g	1.72859778341599	1.83173793224585e-05
CAGL0F08019g	1.72521166395237	1.51773941499959e-11	PEX21
CAGL0J07304g	1.72306899067809	3.60346202820488e-08
CAGL0G01210g	1.72241258958341	2.68989258802804e-10	NIT3
CAGL0F03069g	1.72000725175303	3.91937264758383e-08	CAD1
CAGL0J11308g	1.71503791925979	4.82073030197969e-11
CAGL0A02431g	1.71153639689598	1.35008866756491e-10	YPS7
CAGL0K04785g	1.71111380873083	1.36285574139271e-09
CAGL0H08778g	1.71082350879572	1.24088297766905e-06
CAGL0E05588g	1.70804365994297	2.39547779829046e-09
CAGL0A00737g	1.70508433232563	0.00304075461296393
CAGL0L06138g	1.70288436516258	4.68703099429315e-08	TPN1
CAGL0J07106g	1.70197743219473	1.12045774488621e-11
CAGL0K07766g	1.70118824104588	4.88790962998115e-12
CAGL0G01903g	1.70079827859412	1.72935839138143e-09	MET1
CAGL0K04719g	1.70020109500313	0.000272108425299671
CAGL0H01683g	1.69679902076482	1.56222756773798e-10
CAGL0F01177g	1.69607853875646	3.43321222687636e-08
CAGL0I10147g	1.69540147087779	2.66165489225136e-09	PWP1
CAGL0G02761g	1.69468427277048	1.81778273809706e-07
CAGL0L12562g	1.69230774585816	1.95634716329621e-10
CAGL0K07898g	1.68717065543906	3.10089932421055e-10
CAGL0F04543g	1.6837828116591	0.0101209751120093
CAGL0M10395g	1.68217830206451	9.64107266166754e-09
CAGL0J11110g	1.67963762892591	1.26436262135491e-10
CAGL0D01210g	1.67568346053813	1.29373614577267e-09
CAGL0M13717g	1.67421828142532	2.27875014127686e-09
CAGL0J03828g	1.67089931671638	1.34249408573156e-10	MKK1
CAGL0J10274g	1.66081461187846	1.37797336764196e-08
CAGL0A03190g	1.65982137715236	1.5454333398069e-06
CAGL0F04092g	1.6559000235371	4.33181676028528e-09
CAGL0L04026g	1.65432226559146	1.66816514445621e-05
CAGL0M07766g	1.65344046121418	0.0037179210243904
CAGL0I10211g	1.64538159699603	2.07039861668536e-09
CAGL0L05610g	1.64421226972464	1.4728379904151e-06
CAGL0L10362g	1.64229009117517	6.35627942691616e-06
CAGL0G08217g	1.64221465551932	1.73172999033251e-07
CAGL0G02321g	1.63886284151336	1.40796158182957e-08
CAGL0H08261g	1.63706423626584	3.93779743516513e-05
CAGL0D03322g	1.63505612108827	4.73178755624213e-08
CAGL0L11330g	1.63490399454746	1.05494497688573e-08
CAGL0F03465g	1.63097691471905	2.18084498821312e-10
CAGL0A00319g	1.62782479247902	3.41717018032558e-08
CAGL0I06226g	1.62668222693555	7.19281530172832e-09
CAGL0K11528g	1.62666645760591	1.64456178781828e-06
CAGL0M11418g	1.62136820370504	1.37352835593858e-09
CAGL0J06402g	1.61649390379214	1.53679862970412e-09
CAGL0J07326g	1.61579947186723	2.31683112889175e-10
CAGL0M03597g	1.61152467201714	2.09759916050339e-08	MID1
CAGL0I08019g	1.61045670273992	5.14334400515001e-09
CAGL0I05522g	1.60945893146851	2.43514185916148e-06
CAGL0D06094g	1.60766701408402	3.63801767575971e-05
CAGL0H07557g	1.6058522864269	1.13921136428833e-08
CAGL0K05797g	1.60500042390398	2.36645965102089e-06	EMI1
CAGL0M05115g	1.60416378621895	0.00473837453628886
CAGL0D00352g	1.60281269841849	7.14821150984774e-08
CAGL0C02321g	1.60125500636071	2.40210259570189e-09	PHM8
CAGL0G01474g	1.60039919325877	1.51374303865944e-06
CAGL0G09152g	1.59688674108987	3.57123640565936e-06
CAGL0K08162g	1.59586335789402	2.73494156362739e-05
CAGL0I10384g	1.59532892105086	0.000247159992289562	TPO3
CAGL0C03982g	1.59401764126921	5.69752051260081e-06
CAGL0H08866g	1.59154451327244	1.77557614792997e-07
CAGL0L02585g	1.59084829728243	5.99091462577541e-07
CAGL0H06237g	1.59016487711146	5.70415255108914e-06
CAGL0E01419g	1.58833147238005	1.85279366502295e-08	YPS2
CAGL0F07557g	1.58440006007144	1.57318014922529e-06
CAGL0L08712g	1.58318720272407	5.9525829359058e-06
CAGL0I08899g	1.58055822296243	2.41711726500488e-09
CAGL0H08415g	1.57806182060775	9.92725297705415e-06
CAGL0H06831g	1.57757835465875	1.94090725526075e-07
CAGL0L00583g	1.57690837941301	3.78871769217785e-06
CAGL0H08173g	1.57459875791851	0.00960471839033228
CAGL0L05720g	1.57356607960262	4.92548839545913e-06
CAGL0I04972g	1.57151036125987	1.60861755705282e-05
CAGL0J08316g	1.56863610507069	4.12721962699488e-07
CAGL0J05962g	1.56778012464553	4.07127723798175e-08
CAGL0B04719g	1.56605899952834	1.69391938839058e-07
CAGL0L03069g	1.56600140058623	6.56487972550566e-07
CAGL0M02607g	1.56528627806488	5.13842405096425e-09
CAGL0M13101g	1.56412104941671	4.9099820422217e-08
CAGL0M12947g	1.56245596455824	6.59997675183536e-06	PUP1
CAGL0K05841g	1.562177489313	1.04385509424018e-08	HAP1
CAGL0M02211g	1.56148447227595	1.14366591371419e-06	PEP4
CAGL0I01782g	1.56107278722262	5.62684350263044e-07
CAGL0J09416g	1.56041170114625	1.33446831818344e-05
CAGL0L07898g	1.5601174875539	2.5751955831427e-08
CAGL0K11374g	1.55980982560441	1.02322610448706e-09
CAGL0D00264g	1.55794218989392	1.09514379592461e-06	NUD1
CAGL0K02651g	1.55773117783134	0.00670632788852355
CAGL0M05511g	1.55661541765677	2.30830323774411e-09	FTH1
CAGL0E03157g	1.55538839330957	2.57145750952903e-08	CYS4
CAGL0K07700g	1.54789433046937	3.6025221784213e-06
CAGL0H05203g	1.5446703786195	2.76873906800799e-07
CAGL0D03410g	1.54302197598475	9.20064347984171e-07
CAGL0M07293g	1.53935905092142	2.05314033815825e-05
CAGL0F03575g	1.53830809480976	6.6424966081534e-08
CAGL0K01331g	1.53742885741282	8.00314174893266e-07
CAGL0C02167g	1.53575785200736	4.11164434283653e-07
CAGL0B05049g	1.53489845832439	1.13878705094249e-09
CAGL0C04719g	1.53413660019132	3.90994750146353e-05
CAGL0L00935g	1.53183549356807	2.01436675390294e-09	APQ12
CAGL0F03267g	1.53005725168565	1.09577046562652e-07
CAGL0K12958g	1.52918544122738	0.00264019064893837
CAGL0J03256g	1.52835575935615	1.27640679889427e-09
CAGL0L05302g	1.52662397134907	9.60815157999006e-08
CAGL0D01584g	1.52602749527064	3.56508035979034e-09
CAGL0I00748g	1.52427271692113	3.25427625881322e-08
CAGL0K11275g	1.52278724178711	1.36646979714082e-06
CAGL0D05852g	1.52208506864405	3.65337338774933e-08
CAGL0L04642g	1.51933306219025	0.000673198105286653
CAGL0I02816g	1.51806128493832	3.50503468922081e-09
CAGL0M07249g	1.51794451806308	4.47686511777679e-07
CAGL0E03784g	1.51789054387498	2.56795807642536e-09
CAGL0M04499g	1.51777710019514	5.80527381425047e-05
CAGL0H02255g	1.51636126919387	0.00100479379641755
CAGL0G04609g	1.51518582945072	3.87410222488298e-05	PKH2
CAGL0L01441g	1.51388182924993	3.0375149064019e-08
CAGL0D06226g	1.51290483945105	1.88944859782021e-08
CAGL0G07381g	1.51247021228666	3.98126648812263e-09
CAGL0G02739g	1.50951654714272	2.82873139013357e-09
CAGL0G02299g	1.50913078378466	3.38460007599105e-08
CAGL0M09493g	1.50838261699896	1.76406014066602e-08
CAGL0J10846g	1.50677860472672	0.000859583926336104
CAGL0K11990g	1.5054441493017	1.6364802451406e-08
CAGL0K05555g	1.50463234641461	1.3025006091264e-05
CAGL0J02464g	1.50216909017656	1.49955113996695e-08
CAGL0E04488g	1.50179217122837	6.60203523559058e-08
CAGL0L11572g	1.49972763878711	1.7451759275063e-06
CAGL0F04785g	1.49487644498828	4.9828966222028e-07
CAGL0M00616g	1.4943579840449	1.44935552934725e-06
CAGL0L03916g	1.49200910711398	7.34471238839189e-07
CAGL0L01067g	1.48978312987514	6.18837236432562e-08
CAGL0L11110g	1.4890169551432	1.18175057874984e-05	CNA1
CAGL0G02827g	1.48805040401291	7.66020258499676e-08
CAGL0G01100g	1.48710143350531	3.80074262635723e-06
CAGL0L08074g	1.48706345167926	1.18728638694264e-06
CAGL0E00891g	1.48692262031139	3.59413007757615e-08
CAGL0M02387g	1.48594045232761	1.73719024543067e-08
CAGL0E02079g	1.48509864749734	1.53845652292286e-08
CAGL0F03113g	1.4839819985235	9.79478087533876e-09
CAGL0G00264g	1.48390078572142	0.000421231270911584
CAGL0I04774g	1.48276409268263	9.84237262422129e-06
CAGL0H05269g	1.4784925022507	1.47240283547924e-06
CAGL0C05357g	1.47826686775879	7.19886960792915e-09	HST1
CAGL0M13541g	1.47688325071057	1.34128940246959e-05
CAGL0J08393g	1.4768531756038	6.8594170084294e-08
CAGL0L11550g	1.47631924330159	2.03617078847742e-07
CAGL0C00946g	1.47530213000897	0.000346666017098829
CAGL0I05676g	1.47519605062588	4.51857206885566e-06
CAGL0H09636g	1.47366710878829	6.21989002654812e-06
CAGL0L06710g	1.4693668436203	0.000208445339925175
CAGL0L00561g	1.46738049136664	0.0373415813432192
CAGL0G00748g	1.46594509718382	4.22739725599307e-05
CAGL0H08393g	1.46322134785088	0.00240065122364094
CAGL0F05621g	1.45894995591445	2.81526868095269e-05
CAGL0H09988g	1.45798456075766	1.45860643563364e-07
CAGL0G03421g	1.45560157079399	5.94970239571072e-07	FLO8
CAGL0M11440g	1.4553336076574	6.08940383489588e-07
CAGL0I02596g	1.45400918994813	0.0301118717346862
CAGL0A01023g	1.45236707978857	4.76216729734078e-08
CAGL0B03883g	1.45051137139252	5.58470168285666e-07
CAGL0M03465g	1.44642594929607	1.70966893446506e-06
CAGL0K01881g	1.44550749477121	2.17260872314885e-08
CAGL0E04598g	1.44404181940012	1.02962459688971e-06	CDC34
CAGL0C03333g	1.44100049347067	2.43572753697736e-07
CAGL0M02013g	1.43926008760004	1.94848658022455e-06
CAGL0G00946g	1.43902596201868	7.19364798342321e-08
CAGL0H08580g	1.43781244273335	2.41074905344339e-06
CAGL0K03751g	1.43699306523369	1.91758135392811e-07
CAGL0I07183g	1.43555229618486	4.49644009584251e-05
CAGL0M03179g	1.43507648971004	0.000714865092076173
CAGL0L06028g	1.43473496927752	1.55091315145958e-07
CAGL0G08063g	1.43303816275815	8.99989823293058e-06
CAGL0L01199g	1.42906525708495	2.33508450565763e-06
CAGL0I06809g	1.42867106606532	1.44689566863447e-06
CAGL0H00264g	1.42724319747223	9.27491609003534e-07
CAGL0D06270g	1.42505277853079	1.53431028941996e-07
CAGL0K02189g	1.42384907867532	1.36685574863771e-05
CAGL0J06666g	1.42270722078954	0.000250995180149843
CAGL0F02783g	1.42008497550763	4.04235604165201e-06
CAGL0C05533g	1.4198642464182	4.76795553054835e-05
CAGL0G06072g	1.41959145995944	7.51938073707498e-08
CAGL0F02585g	1.41923184640597	1.55634722987849e-05
CAGL0H04543g	1.41784221810626	8.3114673024671e-08
CAGL0M00968g	1.41453037514257	1.9444442797707e-06
CAGL0L09251g	1.41312265603901	1.22368930344776e-05
CAGL0F06259g	1.4126484988528	7.52355841435901e-06
CAGL0C03916g	1.41213168463902	0.03964938522202
CAGL0M02761g	1.41187908904725	5.38911883311794e-07	TBF1
CAGL0L03960g	1.41109726208323	5.35425869678303e-07
CAGL0I04708g	1.41094695703119	0.000313960258560002	PDX3
CAGL0M09449g	1.40997500280862	2.02820201763642e-07
CAGL0E00275g	1.40835874386021	0.0018063464483782	EPA20
CAGL0F00275g	1.40783647709772	3.89228231976806e-07
CAGL0M10219g	1.40781285786097	0.000176743674932262
CAGL0D06490g	1.40767493068971	1.51391480225172e-05
CAGL0B04279g	1.40521725250197	2.5835770955892e-05
CAGL0B03619g	1.40450608582798	2.48009731840708e-06
CAGL0M08646g	1.40395881251393	0.000117160714424774
CAGL0H01749g	1.40294519923928	1.5656542886158e-05
CAGL0G05742g	1.40275760964833	0.00341419038830705
CAGL0D04928g	1.39979098701742	8.78471093196625e-07
CAGL0K08668g	1.39903199906644	4.35904237636812e-06	MET28
CAGL0L05170g	1.39748789335934	6.77999475025749e-06
CAGL0G00242g	1.39610907035096	6.07765198706366e-08	YOR1
CAGL0I04180g	1.39559392194172	0.00068496328071383	AMT1
CAGL0G06732g	1.39516557195828	6.42650606586626e-08
CAGL0A04081g	1.39501773950368	0.00472854010853415
CAGL0A00583g	1.39455722912168	4.83295574983594e-06
CAGL0K05813g	1.38595017293569	5.63815916815703e-06
CAGL0D00902g	1.38578373791808	4.63544441911698e-06
CAGL0D01837g	1.38566815781285	0.000618782766291297
CAGL0E00759g	1.3855836032354	1.03619225674748e-06
CAGL0G01320g	1.38341151152229	6.20352543073782e-07
CAGL0I00506g	1.38212853582145	3.27918590891252e-06
CAGL0H06655g	1.38178020576313	1.56270096500001e-06
CAGL0J02024g	1.3816771184533	0.010296285068127
CAGL0H07359g	1.37970077847763	2.02741944246592e-05	PHO8
CAGL0H10142g	1.37890461210843	2.9350660016655e-07	ARO3
CAGL0K12738g	1.37713274636594	9.44674423189165e-06
CAGL0K01947g	1.37588270737439	9.17501378477446e-07
CAGL0K12760g	1.37458910115648	0.000123386736939831
CAGL0M05137g	1.37397463389089	1.32546214057306e-07
CAGL0B04059g	1.37107618044413	8.67999366486729e-06
CAGL0I09306g	1.37015082391528	8.87198646688687e-06
CAGL0J01914g	1.36800101313247	2.95342836867958e-07
CAGL0J02882g	1.36567833475369	1.51341022311565e-07	HOM3
CAGL0M07469g	1.36558201663565	1.48738303559174e-05	PEX12
CAGL0K01573g	1.36488678444744	1.21646909348934e-05
CAGL0H02079g	1.3640236830141	0.00243538485325125
CAGL0C03509g	1.36256394938825	3.8538181815828e-06
CAGL0E04312g	1.36037590914142	0.000478449315699587
CAGL0D04422g	1.3594128915881	0.000295489385980597
CAGL0J11968g	1.35829632961126	3.39258065008401e-05	EPA15
CAGL0F03883g	1.35389347816404	1.55091315145958e-07	GAS4
CAGL0J01331g	1.35052175614758	0.00470066636247994
CAGL0H04103g	1.34869498032076	4.0427360098428e-05
CAGL0K06875g	1.34857833933477	7.65418426436908e-07
CAGL0B00374g	1.34800524493778	0.00036736534227533
CAGL0K06369g	1.34758681844516	4.43032222843577e-06
CAGL0L10230g	1.34701198066354	4.97798651932018e-06
CAGL0K07920g	1.34685616126747	1.93061023441293e-05
CAGL0K07458g	1.34136566686826	2.82974578724542e-05
CAGL0F07755g	1.34114551589414	0.00291491818687564	CEP3
CAGL0G01276g	1.34070415067268	3.19973152189473e-05
CAGL0G04763g	1.34062321690799	0.0382482403324558
CAGL0G06578g	1.33994798564453	2.35299586343585e-06
CAGL0I05456g	1.33700503807778	2.94635841943378e-05
CAGL0L05038g	1.33406553514808	1.88913802117271e-05
CAGL0G07188g	1.33325866088315	0.0104726368526004
CAGL0H03553g	1.33141258582587	4.91059711339248e-07
CAGL0G04543g	1.33026357242299	3.83361592888647e-07
CAGL0D02442g	1.32652714146133	6.55127809776382e-06	LEM3
CAGL0B01287g	1.32597097323972	0.000852180438538669	BUD5
CAGL0L02959g	1.32501025263026	1.65549006513015e-06
CAGL0G03971g	1.32397238745853	2.41805465784261e-07
CAGL0M01958g	1.32314736491753	3.47597377253108e-07
CAGL0H09262g	1.32271537881292	0.000230740583828006
CAGL0J04356g	1.32063684958436	0.000355918870948905
CAGL0L13398r	1.31844828360432	5.50969328512513e-06	RDN18-1
CAGL0F08085g	1.31769106045464	0.0106125452389774
CAGL0I04576g	1.31698734326834	0.00319393668525983
CAGL0J02090g	1.31212439304707	1.13898356436062e-06
CAGL0C03267g	1.31199943024312	8.72456690399022e-05	FPS1
CAGL0I06424g	1.31038390347167	7.40299679166541e-05
CAGL0B04917g	1.3068374947442	1.79436371746347e-06
CAGL0F01551g	1.30616518241456	7.73452709943202e-05
CAGL0J04268g	1.30605766417739	0.000175854403202984
CAGL0H04785g	1.30578325864736	2.20862182363038e-05
CAGL0L02981g	1.30480850813538	0.000367164296728726
CAGL0E03894g	1.30403465335816	1.01542851448172e-06	FPS2
CAGL0H06809g	1.30247907242864	1.04513327619269e-06
CAGL0B02409g	1.30141777221869	0.000111998781923129
CAGL0L07546g	1.29889743021717	0.000582019803497867
CAGL0D02178g	1.29860807837806	1.39264099296606e-06
CAGL0L10340g	1.29805108284738	0.000864352262520561
CAGL0F06545g	1.2975403904615	1.31851565894285e-05
CAGL0I04466g	1.29627675128754	1.04382730874918e-06
CAGL0I05654g	1.29542481492681	3.11248265932024e-05
CAGL0I05544g	1.29464316736651	9.85605632796643e-06
CAGL0M02585g	1.29445687153956	3.38393344628916e-06
CAGL0E03652g	1.29370871081348	0.000162343375829689	ISA1
CAGL0M12298g	1.29172566015134	2.4035149745218e-06
CAGL0L12342g	1.29042826136877	8.9434210471099e-06
CAGL0I04328g	1.28959128548719	0.0220277146432278
CAGL0K03333g	1.28952171778184	2.12377976571588e-06
CAGL0H09526g	1.28924384639864	1.66193978115969e-05
CAGL0M03663g	1.28774436224078	2.24451778530612e-05
CAGL0H08888g	1.28617671647524	8.29344097093298e-05
CAGL0I00242g	1.28609707648601	6.27354852428152e-06
CAGL0G02673g	1.28585011701954	2.80696609827004e-06	IDH1
CAGL0A02508g	1.28507269920232	1.838734791205e-06
CAGL0J07150g	1.28280431463769	5.42499731643544e-06
CAGL0K07964g	1.28118461020144	4.72696019521309e-06
CAGL0F02475g	1.28079845361769	0.00281439979913993
CAGL0G09295g	1.27918980191858	5.24138705704328e-06
CAGL0L10142g	1.27828224376366	8.62097492286123e-05	RSB1
CAGL0D02970g	1.27770181409977	7.27579555603716e-05
CAGL0D03102g	1.27552447254292	2.93162926591105e-06
CAGL0K11110g	1.2749061291217	8.37075242905203e-07
CAGL0G04741g	1.27478679009255	0.000359484921067748
CAGL0L09911g	1.27380005104769	1.83839619252182e-05
CAGL0M08976g	1.27308985651503	3.31627489510117e-06
CAGL0L11726g	1.27204672528265	8.16632212170373e-06
CAGL0H02563g	1.2710672796205	0.000289984443621027
CAGL0L03355g	1.2687827637993	3.73763038605583e-05
CAGL0J07546g	1.2667825315923	9.49517997914874e-07	KEX2
CAGL0M08426g	1.26528975248515	4.37474445901092e-06
CAGL0D00105g	1.26512245045588	0.00013307579441378
CAGL0G06292g	1.26492754677689	0.000102460262548766
CAGL0I06028g	1.26484962781571	1.18470640484882e-05
CAGL0B02948g	1.26477383917701	1.40608716926383e-05	BMT4
CAGL0E06644g	1.26443136461563	0.000111008557294335	EPA1
CAGL0H09812g	1.26367767657433	5.98382689136741e-05
CAGL0K01683g	1.26354104689336	9.26151176520594e-07	GPD1
CAGL0L10670g	1.25997245183961	8.53669177342537e-07
CAGL0H10428g	1.25887155221733	2.43065531905604e-06
CAGL0K00297g	1.25787305385746	0.000245506349395599
CAGL0D05302g	1.25754761953826	0.00101571026677355
CAGL0G03157g	1.2556968831451	9.45572635522432e-06
CAGL0M08552g	1.25555627031727	0.000114789418503506
CAGL0E00649g	1.25527769123923	0.00021629629803992
CAGL0F09273g	1.25523639969396	0.00467496621237813
CAGL0A00539g	1.25458412403996	3.15837242287861e-05
CAGL0E05280g	1.25314748041072	0.000305551410607184	GRE2(B)
CAGL0M12573g	1.25218993295177	3.30255038457196e-06
CAGL0D02150g	1.25145175198208	1.34449555718138e-05
CAGL0L05500g	1.24962318407593	0.00239026066753693
CAGL0D03212g	1.24950811716453	6.14340212538589e-06
CAGL0F00473g	1.24618687833703	0.000133236536634081
CAGL0B04103g	1.24611033926351	5.14643933304793e-05
CAGL0K09922g	1.24474517341078	0.000119014001796462
CAGL0I06380g	1.24413125423844	0.000698321269928812	RPM2
CAGL0I10296g	1.24401836865473	1.63128473214173e-05
CAGL0A04257g	1.24278459906263	5.29486571566738e-05
CAGL0K08272g	1.24236526878113	0.000181526254048153
CAGL0F00869g	1.24200357315301	0.00018263994853785
CAGL0B02365g	1.23998284641441	6.18486628970816e-06
CAGL0G09845g	1.23902979425558	5.78455817784505e-05
CAGL0L08250g	1.23866826861718	1.17433249464966e-06
CAGL0J06732g	1.23651180799186	4.17475601905651e-05
CAGL0K12386g	1.2311399492077	1.53269869420195e-05
CAGL0H05225g	1.22872886613169	0.000321173797502535
CAGL0J06160g	1.2275507940302	1.92121777360179e-06
CAGL0C00275g	1.22445402807626	0.00678803111266994	HSP31
CAGL0J07678g	1.22392600499213	3.36895739094499e-06
CAGL0J08756g	1.22389853021945	1.08022583454099e-05
CAGL0K02915g	1.22344560392508	5.76117721359077e-06
CAGL0M03135g	1.22271069361662	0.000209255451159206
CAGL0C02299g	1.2207988299034	0.00282302003427315	KRE29
CAGL0M05401g	1.21934256733857	0.0278294793234829
CAGL0I09009g	1.21880051821505	0.000167535428363866
CAGL0C04004g	1.21735279279085	8.75796938538613e-05
CAGL0H09108g	1.21699501667586	0.000111557961589523
CAGL0E04818g	1.21686287778579	2.47763247609268e-05
CAGL0I01122g	1.21670553184287	0.000706760445303417	GRE3
CAGL0J10692g	1.21601228996796	5.48072628106042e-06
CAGL0D01276g	1.21559855720815	0.000106246036507206
CAGL0J04906g	1.21539785679438	3.48538949720794e-05
CAGL0H06171g	1.21497682084461	0.000676779781260306
CAGL0D04994g	1.21157006224985	0.000142774417502252	KAR3
CAGL0I06292g	1.21141402593682	6.12660223414963e-05	PEX2
CAGL0I05170g	1.20889904253992	2.06518581686751e-05	CST6
CAGL0E03476g	1.20781904461694	4.78963766540925e-06
CAGL0J09196g	1.20753405418841	5.93744368888399e-05
CAGL0H03795g	1.20726271782085	2.75535153240371e-05	LEU2
CAGL0B03597g	1.20697854298281	0.000115316779121877
CAGL0K06435g	1.20691281970454	0.0066089642294161
CAGL0J09680g	1.20635994326736	2.50204631737959e-05
CAGL0F04961g	1.20578558717787	0.000121222982943552	SMD2
CAGL0M01364g	1.20539458740114	4.26584092280948e-05	CBF3D
CAGL0A00187g	1.20294880385933	2.6310621157217e-06
CAGL0G02541g	1.20185106726887	9.17179377212125e-06
CAGL0L03498g	1.2017884623347	7.93498350433962e-06
CAGL0L07810g	1.20041150280251	0.00161949245709523
CAGL0H01793g	1.20002471057271	0.000526168645605245
CAGL0L06248g	1.19698129171357	2.81319541960301e-05
CAGL0C03311g	1.19651075095086	0.000985809397973447
CAGL0K05357g	1.19567145719768	1.49289565844072e-05	GLN1
CAGL0M01980g	1.19549296887998	6.8546167727496e-05
CAGL0J02860g	1.19408126419384	1.76287992155494e-05
CAGL0G10021g	1.19326989483879	0.008082071472625
CAGL0K10186g	1.19305588388021	0.000107923249296259
CAGL0M13431g	1.18936256969195	0.000413828557591458
CAGL0A01628g	1.18688577217659	0.000329977796892573	MIG1
CAGL0H04367g	1.18305318853598	9.08616441571372e-05	WAR1
CAGL0M04169g	1.18278690956068	2.85843264747316e-06	KRE1
CAGL0M08910g	1.18076218600573	8.88636079031741e-06	SNF1
CAGL0J11946g	1.17791395760776	0.00140471804553517
CAGL0B04433g	1.17621474885745	0.00718966711228603
CAGL0G08778g	1.17503262119895	0.000267464131208728
CAGL0E01353g	1.17486410895636	0.00635005585451046
CAGL0I09350g	1.17385894135802	0.00132035075861361
CAGL0A04411g	1.17146122962426	0.00553364498348526	SKT5
CAGL0L02475g	1.17037824902877	7.42428755862993e-05	GCN4
CAGL0K04851g	1.16979948878405	6.8546167727496e-05	PEX17
CAGL0F06017g	1.1693704337472	0.00241908313960139	LYS7
CAGL0G10065g	1.1676932571517	0.000150678983227191
CAGL0G01122g	1.16419681948587	6.16209112870048e-05
CAGL0K02387g	1.16254865442415	0.0194978892386184
CAGL0F08855g	1.16187821024533	0.000113499515876651
CAGL0J08459g	1.1606592878825	1.07236173407634e-05
CAGL0B00858g	1.16002183836526	0.000144908217036061	STE50
CAGL0A03344g	1.15951391936449	6.05599377545776e-05
CAGL0K00429g	1.15844857680734	4.93340557563278e-06
CAGL0K10054g	1.15622582875828	0.000112428746855626
CAGL0M14091g	1.15533132523606	0.0104261236775576
CAGL0C00363g	1.155264141135	2.27430771722678e-05	KRE9
CAGL0K08118g	1.15513728672813	0.0007162422103329
CAGL0B01232g	1.15483181174083	9.13545648470702e-05	EMG1
CAGL0C05555g	1.15122563188429	4.16747426777716e-05
CAGL0C01881g	1.15085107581734	1.74749017939156e-05
CAGL0G08646g	1.14835525275052	8.34279191197466e-06
CAGL0J00803g	1.14823966549913	4.4610711533484e-05
CAGL0C00847g	1.14764471203959	0.00205721861781578	EPA8
CAGL0M08932g	1.14758288597948	0.00710268799130652
CAGL0G02959g	1.14756151505072	3.35725447662722e-05
CAGL0D00286g	1.14712441025006	0.00377045936615054	BMT1
CAGL0I06688g	1.14500668042459	2.79119735741783e-05
CAGL0M00550g	1.14203944393531	3.49189701963808e-05
CAGL0K11209g	1.1419073005047	1.91627583822811e-05	PEX5
CAGL0A01045g	1.14137068298363	0.000198500573496765
CAGL0H07601g	1.1394393563305	0.00186112427697771
CAGL0J05060g	1.13889857501337	0.000115272383501516	ZAP1
CAGL0A03014g	1.13752621560087	5.74070955421589e-05
CAGL0F07799g	1.13675695296675	8.3850623538347e-05
CAGL0K12100g	1.13654044026487	0.00196622437939022
CAGL0B02079g	1.13625570582897	0.0170018356097417
CAGL0L02761g	1.1362461099517	0.00133185335702731
CAGL0K00363g	1.13572793082832	3.96143764244824e-05
CAGL0G06138g	1.13437950601639	0.000110657711457319
CAGL0I09394g	1.13297663546518	0.000904398538071081
CAGL0E00105g	1.13258572701618	9.3476898733824e-05
CAGL0G02365g	1.13129745353196	1.51928702059686e-05
CAGL0A00451g	1.13052431428566	0.000316189430571871	PDR1
CAGL0K01441g	1.12952204713391	0.000202271325170125
CAGL0E01969g	1.12877753208057	0.00098775148418505
CAGL0C02277g	1.12827983681239	0.000277756129058178	GLN3
CAGL0C01969g	1.12724410537367	2.22505186442874e-05
CAGL0A03212g	1.12717514425575	0.000236403763718538
CAGL0H03157g	1.12529968167276	0.000210764705840056
CAGL0F09185g	1.12348473068168	0.000511001821113153
CAGL0C02123g	1.12331110374097	8.43228370901808e-05
CAGL0M05445g	1.12330491170388	0.000530926766180747
CAGL0F07733g	1.11739816396819	0.000224922444290545
CAGL0D00682g	1.11590287556892	3.03967574068221e-05
CAGL0L03718g	1.11536246096873	1.12754669272119e-05
CAGL0E03498g	1.11478351576983	0.00010990119058851
CAGL0J00253g	1.1145106927755	0.00199563088622174
CAGL0G04125g	1.11432684977628	0.0220355832946278
CAGL0G05874g	1.11181668960896	2.06518581686751e-05
CAGL0M07337g	1.11170862012353	8.82665222381901e-05
CAGL0M14025g	1.110353494514	5.91530381305262e-05
CAGL0D06138g	1.10940314178929	0.00989059160993111	HEM2
CAGL0K06721g	1.10905191175044	6.91336525209099e-05
CAGL0B03289g	1.10862582816055	1.53786950316553e-05
CAGL0L07458g	1.10712754260737	0.00194206074730735
CAGL0L09449g	1.10689584655953	0.00034786833538125
CAGL0K03553g	1.10605149958461	0.00394217626753374	FOL3
CAGL0G07425g	1.10275997433655	5.88332377201938e-05
CAGL0L04180g	1.10201601050901	0.000442748233174568
CAGL0I10224g	1.10199080670235	0.00138756927617914
CAGL0E05390g	1.10068134333431	1.60262074184036e-05	ALA1
CAGL0I07051g	1.10015329748756	1.18175057874984e-05
CAGL0J07634g	1.10008524306511	4.77652980277742e-05	SPO72
CAGL0L08646g	1.09848104193666	7.72146111756365e-05
CAGL0H04235g	1.09783390070904	0.00129963534286199
CAGL0M11473g	1.09690932990801	0.000190301915377691
CAGL0M11396g	1.0961565506488	9.28363999849208e-05
CAGL0L01507g	1.09606098088515	0.000489798580957196
CAGL0E01639g	1.09400776288456	0.000763670593970848
CAGL0B04939g	1.09266825896886	0.000634598603390354
CAGL0H10472g	1.09260666158341	0.000110416452745805
CAGL0M08602g	1.09204450315842	5.31026253324934e-05
CAGL0J03542g	1.0909082279051	0.000209977393556755
CAGL0A00105g	1.0905359005844	0.00551992049751298
CAGL0L05962g	1.08995779075475	0.00022510109404735
CAGL0L09691g	1.08749850342402	0.000852180438538669
CAGL0J03432g	1.08744420335148	0.000997635497858476
CAGL0I08415g	1.0869366395012	6.79266857379466e-05
CAGL0F08151g	1.08689669647985	3.38187647495082e-05
CAGL0D05318g	1.08638270360768	0.000115272383501516
CAGL0C01595g	1.08607408528191	4.17741184468804e-05
CAGL0H00220g	1.08557120990976	3.72804840059547e-05
CAGL0F03091g	1.08505720948249	0.0011308888225247
CAGL0M03157g	1.08470881589899	0.000449785308256739
CAGL0B00220g	1.08456299201236	0.0010337325401095
CAGL0M03091g	1.08391285211814	0.000839707088153061
CAGL0M03905g	1.08368244930972	0.0140605786162356
CAGL0K10098g	1.08349331661437	0.00140095598935504
CAGL0C00693g	1.08313793641023	0.000168049119890993	CCC1
CAGL0H04499g	1.08312944212968	0.000251114534879733
CAGL0G01386g	1.08181050695944	0.00125855729358164
CAGL0C00759g	1.08041919572039	0.00316494793636814
CAGL0M09867g	1.08003286103343	0.00301376780821172
CAGL0B03113g	1.07869752922963	0.000371678667013572
CAGL0J06116g	1.07790302644283	0.000312019214871911
CAGL0E06600g	1.07757288691972	0.00094250952611969
CAGL0H07447g	1.07657863472486	0.00045369308237207
CAGL0F09075g	1.07636524419053	0.0033852152804675
CAGL0M09207g	1.07579352359064	0.0122434865011163
CAGL0A02838g	1.07374807321296	0.000106756026626404
CAGL0F08173g	1.07357847122287	0.000314593677442268
CAGL0H06875g	1.07275279150853	5.28184844460537e-05	ARG81
CAGL0F07029g	1.06909734635676	0.00021279032881833	MET13
CAGL0E03201g	1.06509246782528	0.00054921341041694
CAGL0K06919g	1.06440297061676	0.00222380270202071	MCX1
CAGL0J02332g	1.06323414365465	0.00098775148418505
CAGL0M10747g	1.0617532329003	0.000178275562243195
CAGL0M10483g	1.0605705210577	0.000311893328284849
CAGL0M09130g	1.05995985762888	4.97098192082421e-05
CAGL0A01738g	1.05763749897567	0.0088780478927215
CAGL0L11132g	1.05753590341312	5.43118070535277e-05
CAGL0A04147g	1.05717199285815	0.000193116167021008	PEX13
CAGL0M10175g	1.05462512692451	0.000259335886901708
CAGL0C01397g	1.05405494850704	0.000448738903773751
CAGL0I01012g	1.05400300435952	0.00489793530509493	PEP12
CAGL0B00484g	1.05371299587797	0.0220658361243481
CAGL0A04213g	1.0528462313166	0.000342189985250474
CAGL0B01463g	1.05274614712818	0.000182470703924778
CAGL0L09779g	1.052744370205	0.00151509430595093
CAGL0I03630g	1.05236747820963	0.00205532823178093
CAGL0E04752g	1.05228968614991	0.00103103707655991
CAGL0I10125g	1.05179000490354	0.00518002743500246
CAGL0D03344g	1.0507057350119	0.000183561829377004
CAGL0G07601g	1.05066357191942	0.00598613156150069
CAGL0J08910g	1.05052865592009	0.000167328475091846
CAGL0A04477g	1.05050299450755	0.000305384318929241
CAGL0H06611g	1.04919234200234	0.000135158724679069
CAGL0L11594g	1.04837681048289	0.00433463466536864
CAGL0L08481g	1.04786279665116	0.0310500993958267
CAGL0K09394g	1.04774221636555	0.000143642509872869
CAGL0F02013g	1.04742023902023	0.023005889914248
CAGL0J11814g	1.04690870940303	0.00068496328071383
CAGL0I09460g	1.0463795112416	0.00194083635301519
CAGL0I08151g	1.04623837248179	0.0124080619864944
CAGL0E02541g	1.04606972244421	0.000513985347067868	PHO80
CAGL0I09702g	1.04542794502632	0.000805521821380469
CAGL0E00693g	1.04457017512938	0.000177761297087668
CAGL0E01837g	1.04441438312881	0.00198774696132302	YPS9
CAGL0J03586g	1.04361097551995	0.000273170728922202
CAGL0D05280g	1.04171118869558	3.84110941498215e-05
CAGL0E04708g	1.04018361648905	0.00161557966921791
CAGL0K12804g	1.03945800388723	0.0101751609170052
CAGL0M07568g	1.03572930133851	0.00319393668525983
CAGL0A03905g	1.03342972982231	0.00176450870368441	HMX1
CAGL0J02128g	1.03243333789319	0.000351981432432779
CAGL0I06765g	1.03044137794111	7.83243724403697e-05
CAGL0J05412g	1.03011755022426	0.000950113441732667
CAGL0G08195g	1.02904534307107	0.000267157965944276
CAGL0A01672g	1.02856407398307	0.000153292319747646
CAGL0K08074g	1.02833811204141	0.00477048156822713
CAGL0G04191g	1.02798963515072	0.00322177985347029
CAGL0K05643g	1.02676216932037	7.74703984665167e-05
CAGL0K11319g	1.02615854977232	0.00629155365946971
CAGL0L10318g	1.02453867712182	0.000756200697364855
CAGL0M02409g	1.02393407279441	0.0196392159059286
CAGL0B03509g	1.0236468733095	0.00723206688324972
CAGL0L03410g	1.02089493999781	0.00193502824950487
CAGL0F07579g	1.01932417450956	0.00380764070245303	CWP1.2
CAGL0K06897g	1.01847394607456	0.000130830966527399
CAGL0J09020g	1.01714763835638	0.00198106197132072	SNF3
CAGL0M03047g	1.01665641290761	0.000923202046596754
CAGL0M01320g	1.01632423937027	0.000563491675836167
CAGL0L07436g	1.01574715717658	6.80627644461391e-05	PHO2
CAGL0E04290g	1.01340968836462	0.000560267639757294
CAGL0F08261g	1.01261210414136	0.0463572729346099
CAGL0E01859g	1.01091409070453	0.00055343125234437	YPS10
CAGL0I10200g	1.01079118326434	0.000838178536317444	PWP3
CAGL0K10318g	1.00903848514529	0.00027922176047558
CAGL0M04807g	1.00836892817501	0.000161081914333173	SNF2
CAGL0J01375g	1.00756759160387	0.000285970425969083
CAGL0D05324g	1.0070969780835	0.000389798350384978
CAGL0J05456g	1.00699728608831	0.000323570672161729
CAGL0J00561g	1.00659259443226	7.91098124473269e-05
CAGL0D03674g	1.00447410378592	0.00657105617062408
CAGL0H06259g	1.00407959814752	0.000520009714286068
CAGL0F06435g	1.004001161591	0.0111555797942323
CAGL0I09218g	1.00342052052602	0.000176325501355623
CAGL0K07139g	1.0033602075907	0.000288999738735326
CAGL0F01925g	1.0032054208465	0.00825529395779747
CAGL0H04213g	1.00315396363089	0.000172669722871621
CAGL0M02937g	1.00305949276423	0.00100804708321403
CAGL0M10351g	1.0023350545419	0.000723267171341174
CAGL0J05720g	1.00213302837805	0.000769507323252301
CAGL0H06039g	1.00166241276979	0.00166159825121041	FLR2
CAGL0I11011g	1.00032557814087	0.000843799055583936
CAGL0G02717g	1.00013652916037	0.000171283406197161
CAGL0H09680g	0.999371240524846	0.00123812208767474
CAGL0G03553g	0.999316024919233	0.00413192191546872
CAGL0J06182g	0.998237386598483	8.25282334709677e-05	SKO1
CAGL0I05940g	0.997276908129089	0.000759843478318816
CAGL0L10043g	0.996653445919954	0.0278554058893486
CAGL0J01595g	0.996294696393013	0.0209961196630892	GLM6
CAGL0K05291g	0.995595302496466	0.0010337325401095	SRO7
CAGL0H00484g	0.993382183551574	0.0333917237607572
CAGL0I00836g	0.992562516044767	0.00248211580039062
CAGL0C02981g	0.992320607404707	0.00182587110718977
CAGL0L02915g	0.991798795337558	0.000304766890611998
CAGL0L06776g	0.990820263656902	0.00467675471721255
CAGL0D05874g	0.990066622816094	0.00587158394263617
CAGL0J08712g	0.989642692064852	0.000852180438538669
CAGL0K00110g	0.989213542411549	0.00543852849649223	AWP2
CAGL0G03047g	0.989164097917107	0.00436087523526216
CAGL0J06490g	0.987293781223135	0.00148357953349257
CAGL0K12452g	0.984521678110629	0.000806306909477929
CAGL0I09768g	0.984206449161737	0.0104041871336173
CAGL0D04378g	0.982721625451142	0.000127219419501982
CAGL0G07403g	0.981924229142876	0.00583244736772384
CAGL0F05555g	0.979572374952998	0.00157879700516425
CAGL0K04939g	0.979407845091048	0.00329731364891432
CAGL0M02057g	0.979388231646846	0.00205987130705434
CAGL0D05148g	0.978172323940477	0.000654811525735944
CAGL0E03982g	0.97754992875549	0.00013307579441378
CAGL0L07414g	0.977489814597558	0.00383190423850917
CAGL0K09878g	0.976437644489265	0.000125781260059398
CAGL0D01452g	0.976024790203145	0.00107995492597766
CAGL0L09603g	0.975568420897943	0.000408831985238392
CAGL0D02486g	0.97469643496415	0.000186485086947005
CAGL0J10450g	0.974603774044395	0.00483001912450835
CAGL0M05709g	0.973215306628455	0.00038561774186961
CAGL0A01177g	0.972690126757065	0.000174088585105436
CAGL0K03399g	0.971750762675606	0.0033120840868775	YPK2
CAGL0G06116g	0.971732084426589	0.00141326933933489
CAGL0M03113g	0.971385719250201	0.00120536727880238
CAGL0F05379g	0.970545528409606	0.000130787567802938
CAGL0J06336g	0.970531981510054	0.00047264520277073
CAGL0B00105g	0.969604153056264	0.00518002743500246
CAGL0F01507g	0.966938676788114	0.000220675381482711	SLG1
CAGL0L00957g	0.966624754299571	0.00172452725087043
CAGL0D02376g	0.963647410371684	0.000655624144635366
CAGL0L05478g	0.962681184872641	0.00684587989074924
CAGL0K01507g	0.962051660490806	0.000768876487708736
CAGL0D05588g	0.960787023187176	0.0175489173915576
CAGL0A01606g	0.958839996088144	0.00240065122364094
CAGL0L10208g	0.954357197885002	0.000527090680895185
CAGL0H03905g	0.953325069839873	0.000279096374830079
CAGL0F05159g	0.953065058668377	0.000688464843391777
CAGL0K12144g	0.952697359218544	0.0301817204489602	FES1
CAGL0I10813g	0.950352740214482	0.00264708354999458
CAGL0A04807g	0.949580385577866	0.00113600293304818
CAGL0D02904g	0.949424303334707	0.00569257259773596
CAGL0F06611g	0.949126756580004	0.000312556952288588
CAGL0I00528g	0.9487423443721	0.00109818460026498
CAGL0C05445g	0.947440072984748	0.00838985218117965
CAGL0M01848g	0.946563792316319	0.00152814006439763
CAGL0I03366g	0.945792348102932	0.00254769455423006
CAGL0J01111g	0.945778121022465	0.000523957591356616
CAGL0M01386g	0.945274820925413	0.000978935028901367
CAGL0A00495g	0.944139934611085	0.0032801160265238	PMA1
CAGL0H05313g	0.942958248507045	0.000806306909477929
CAGL0I07953g	0.940539680917616	0.00184086238137761
CAGL0J06248g	0.940358784328217	0.000287472330088697
CAGL0F02453g	0.93885331522973	0.000795294168466508
CAGL0I00330g	0.938452188807704	0.00401476822669538
CAGL0K05665g	0.937440173723148	0.00279091250037603
CAGL0E04246g	0.937237286014289	0.00102349048832691
CAGL0J10120g	0.937007169499352	0.00189880999068484
CAGL0J00957g	0.936488277229301	0.00930895789388465
CAGL0F02365g	0.935985819753758	0.0107401335344262
CAGL0K12672g	0.932768560405485	0.00151502545000547
CAGL0I03872g	0.932250133653013	0.02649152505953
CAGL0E02981g	0.931509576218407	0.00127559377623885
CAGL0G01342g	0.930961762183618	0.00138998040346679
CAGL0J08481g	0.930469708317798	0.00234192320710074
CAGL0M08734g	0.928623732463331	0.00136878792856267
CAGL0A02409g	0.928413060760991	0.000313960258560002
CAGL0J04488g	0.927505257729965	0.00442602954475549
CAGL0K00649g	0.927046965955749	0.0129871132393236
CAGL0K07161g	0.92667939473426	0.0010262539238351
CAGL0K11198g	0.926254628090757	0.00123801411193119
CAGL0F01089g	0.925938887211928	0.000649592764544101
CAGL0A02475g	0.925603576568726	0.00071801349995528
CAGL0I02794g	0.925528584745508	0.0151754546346513
CAGL0C05577g	0.922551404552113	0.0155802497091053
CAGL0K02343g	0.921315129101226	0.00036662470737874
CAGL0K03773g	0.921126245952358	0.000956288275930856
CAGL0M02299g	0.918688446433204	0.00111272793910124
CAGL0M13475g	0.917293890910816	0.00126142138823913
CAGL0I09196g	0.917242283368743	0.0067458220339845
CAGL0L00363g	0.916633010163618	0.000713271936779299
CAGL0J04136g	0.916073253672673	0.00138927035267745
CAGL0C05423g	0.916032994492401	0.0244355264596098
CAGL0M01672g	0.915865580125073	0.00138019023226342
CAGL0D05016g	0.911781284312327	0.0121484538521471
CAGL0H03245g	0.909594613460875	0.00154123290029746
CAGL0J03102g	0.90923121194225	0.000437686580278686
CAGL0M05995g	0.908762271437555	0.00422341422020161
CAGL0D06424g	0.908326808088747	0.00537793078952909	ACO1
CAGL0H06633g	0.907631646546094	0.0110682504753009
CAGL0I06743g	0.906372145020967	0.00110322179390461	FTR1
CAGL0L00517g	0.906102596888907	0.00353947831932519
CAGL0J07392g	0.90530478152603	0.002012192133487	URE2
CAGL0I06138g	0.901971327122424	0.0351402835799139
CAGL0J06072g	0.901535979549624	0.000769507323252301	CBK1
CAGL0I08239g	0.901444565680871	0.0039143443975929
CAGL0D06468g	0.90120934332901	0.0121340081005109
CAGL0G03905g	0.900718402417574	0.01970472811174
CAGL0G00968g	0.90059853062352	0.00155878171916194
CAGL0L09625g	0.896820178098092	0.00148974058529123
CAGL0L11176g	0.896635108101586	0.0157524410871502
CAGL0J06270g	0.896426471684324	0.00214806194945674
CAGL0H01441g	0.896110551728733	0.00276153841446664
CAGL0L06600g	0.89419662911336	0.00197441263544745	NAS6
CAGL0G09823g	0.89396777248818	0.0010862248113938
CAGL0H06391g	0.893321402064198	0.00108045525261411
CAGL0K08052g	0.893123967816296	0.000954805801928502
CAGL0I09526g	0.892439891514176	0.00605513370026315
CAGL0J07194g	0.892037571858625	0.00757202597308131	PEX22
CAGL0L07788g	0.891663307817959	0.00215913218077687
CAGL0L04202g	0.890347902606452	0.00306078801084899
CAGL0I02244g	0.889844271225716	0.00211805015320511
CAGL0K09482g	0.885627666443509	0.00510754016374013
CAGL0K02563g	0.885397261662497	0.00180005766925752
CAGL0D03938g	0.885277556923449	0.00151476038298988
CAGL0M01474g	0.885233726133309	0.00334105785151684
CAGL0A01284g	0.885214454012253	0.00496988520159939	EPA10
CAGL0M05643g	0.885134269115594	0.0036084166318057	YFH1
CAGL0D05610g	0.885087285168343	0.000754149351008477
CAGL0E03806g	0.884595139919679	0.00127712739809458
CAGL0M08250g	0.884553824960022	0.000824257938088351
CAGL0I05434g	0.884227502497936	0.000792738014389695
CAGL0E00957g	0.884058416519754	0.00333260785740512
CAGL0D04180g	0.882090331437105	0.0191259749012258
CAGL0M11792g	0.881121053613899	0.00140054113590729
CAGL0I10648g	0.880127669838979	0.000806306909477929	ASN2
CAGL0K08228g	0.879890449258848	0.00957857731610784
CAGL0K07029g	0.879594372590708	0.00230178278694417
CAGL0D04004g	0.879569568805512	0.00102349048832691
CAGL0B03421g	0.878706272480065	0.00131842355826461
CAGL0F07667g	0.877278111627158	0.000918081728100399	MSS11
CAGL0H02937g	0.877259056544709	0.0342211741937255
CAGL0I02838g	0.875856842840099	0.00171967517300589
CAGL0C02079g	0.87519953405867	0.00460095609487693
CAGL0M06567g	0.874380675237994	0.048943361035273
CAGL0G04719g	0.874051122724381	0.0126807015912952
CAGL0C01419g	0.873766744385524	0.0299503280262333
CAGL0H02827g	0.872940465948395	0.00135482065989569
CAGL0C01815g	0.872734667085975	0.00292476083307848
CAGL0I06853g	0.870917213060087	0.00241929922529403
CAGL0K09460g	0.869843617573521	0.0372644192281409
CAGL0H03729g	0.869007102952778	0.000892883682901089
CAGL0L00205g	0.868259888485999	0.00146917665501804
CAGL0L01331g	0.86790326262143	0.00260148841673975	ANP1
CAGL0C00968g	0.867816002047359	0.000788341922280564
CAGL0I10054g	0.866593730941017	0.0048151979123432
CAGL0F06325g	0.866577378293149	0.00106465059905929
CAGL0H05291g	0.865751748450898	0.0225140155901065	MUK1
CAGL0G09867g	0.865735766560237	0.00108045525261411
CAGL0L00407g	0.865604600924683	0.00156538166463138
CAGL0I03674g	0.864618786563149	0.00329744113649083
CAGL0M11484g	0.864132764494496	0.000801515977072745
CAGL0C02145g	0.86166925625743	0.00416701402150191
CAGL0F07007g	0.861420479888592	0.00543695901168102
CAGL0H05841g	0.861321232716661	0.00596360701612066
CAGL0H01419g	0.860175852704337	0.0376340990181306
CAGL0F03025g	0.857552463445113	0.00127712739809458
CAGL0G05698g	0.857327153203721	0.0211979478451989	GDH2
CAGL0M13915g	0.856809347535732	0.0375529125149212
CAGL0B03993g	0.856104808880359	0.00601215174702461
CAGL0D04246g	0.855962386760059	0.00572570082160063
CAGL0F01287g	0.855767377259416	0.00567148502286312	GAS5
CAGL0B02629g	0.85521733079017	0.00447711426458695
CAGL0D04708g	0.854092205130034	0.0019150018555004
CAGL0K11132g	0.853840667720503	0.0113746364534946
CAGL0B00594g	0.853550901132701	0.00205987130705434
CAGL0K09350g	0.85319466068604	0.00308931133764205
CAGL0L04092g	0.852125822858489	0.0056130368153485
CAGL0K06545g	0.852121867559452	0.00572570082160063
CAGL0A02772g	0.851443369163492	0.00819402422596292
CAGL0F08811g	0.85097085587161	0.00131572836711526
CAGL0I10747g	0.849837045151469	0.00445649103757502
CAGL0H07755g	0.849639745393848	0.00986900496793055
CAGL0H05357g	0.848721706796443	0.00590895076301276
CAGL0L09537g	0.848013802557808	0.0291063486549969
CAGL0E01507g	0.846947529711022	0.00590820621780582
CAGL0J08118g	0.845956278612361	0.00945926223725686
CAGL0I03652g	0.845942925759352	0.00126558019374135
CAGL0L08162g	0.844396691542454	0.00403130054356206
CAGL0K05071g	0.843896771084962	0.00997230782624645
CAGL0M00352g	0.8432321040864	0.00265234308175875
CAGL0F04103g	0.842869289939036	0.0213006518009816
CAGL0H02673g	0.839735659516001	0.0103790638527746
CAGL0D02816g	0.838042857728284	0.0118084571343427
CAGL0L01485g	0.837639230001781	0.00785060076483411
CAGL0K01089g	0.837320361046692	0.00517049074188129
CAGL0J01001g	0.8371239435038	0.00729955392580513
CAGL0G08822g	0.836657133017647	0.00184146963121388
CAGL0H05973g	0.834776560812835	0.0248404141410933
CAGL0M08844g	0.833921448905976	0.00138927035267745
CAGL0H08481g	0.833227246593345	0.00329731364891432
CAGL0L05236g	0.831162070365154	0.0127615349009906	MDH1
CAGL0B00440g	0.830749523180546	0.00367238647552994
CAGL0D03960g	0.8291069373804	0.0117557139442747
CAGL0F08877g	0.829046379542421	0.0363906386709822
CAGL0I10428g	0.827675132601531	0.00136533664600878
CAGL0C04114g	0.827174808204381	0.00602411027463323	HHT2
CAGL0A00297g	0.826825147701068	0.0153440503684521
CAGL0L05632g	0.82679409764442	0.00182114927971451	PBS2
CAGL0K10076g	0.825558180744078	0.00323471984314824
CAGL0G08250g	0.825306573388204	0.0014858197214334
CAGL0K08866g	0.82508836570063	0.00816703753922352
CAGL0L09647g	0.824799606136514	0.00158970594994232
CAGL0E02299g	0.824648845027511	0.0118084571343427
CAGL0B01419g	0.824617813756783	0.0212188882617625	RIB4
CAGL0F07337g	0.823589858922504	0.0267787531761545
CAGL0H04345g	0.823363175821566	0.0123449329114664
CAGL0I05742g	0.822934128166637	0.0151754546346513
CAGL0A03872g	0.822423538897187	0.00454570576448756
CAGL0K05423g	0.820569110851512	0.00791121701631141
CAGL0I01826g	0.819993934527562	0.0476157290113757
CAGL0K05511g	0.81986503790851	0.0103118907423002
CAGL0G06094g	0.819817391212714	0.00569257259773596
CAGL0H10318g	0.819519165074014	0.00709239629921106
CAGL0K12716g	0.818606104811813	0.04338488783164
CAGL0J08437g	0.817098913510994	0.0103757653361906
CAGL0K06237g	0.815403655421654	0.00275703174016739
CAGL0L03872g	0.814265993728087	0.0416016864516594
CAGL0A01430g	0.814049818986201	0.00225190674015208	TRP5
CAGL0B02695g	0.813848080827277	0.00723206688324972
CAGL0F09009g	0.813736276476095	0.0103522002032047
CAGL0H08349g	0.812886581914775	0.00261820905424414
CAGL0G07733g	0.81203809121005	0.00468619313041438
CAGL0L12782g	0.81131141358726	0.0220355832946278	DIG1
CAGL0L02799g	0.810704089654487	0.0499733483775399
CAGL0I00352g	0.810256610330813	0.00409355259178583
CAGL0I05896g	0.808155396060374	0.00218793175143063	YAK1
CAGL0K03839g	0.807127596225806	0.0210450453883491
CAGL0C04785g	0.80541705706001	0.0288778742561203
CAGL0L07744g	0.805000853164446	0.00258106484307535
CAGL0L12650g	0.803929752921003	0.00476518896863049
CAGL0H09130g	0.801288850638209	0.00268972257523927
CAGL0D02002g	0.800623555601007	0.0024527695374685
CAGL0L12298g	0.798764408591592	0.00325113019985015
CAGL0F01243g	0.79783825032435	0.00260932120581242
CAGL0I04620g	0.796698746744151	0.0117959906133705
CAGL0L02431g	0.795754237038855	0.0324154802680081
CAGL0F02387g	0.795537145328666	0.0330037521336912	PHO87
CAGL0L11704g	0.794800631256249	0.00280727774136094
CAGL0L09174g	0.794394766577741	0.01217195907966
CAGL0M12925g	0.794368011353301	0.032504000330734
CAGL0G06468g	0.794146925299404	0.0434077580754378
CAGL0H06325g	0.791305107619069	0.00822708478035969
CAGL0I05082g	0.790890109696408	0.00211689329359579
CAGL0K12210g	0.789730547848482	0.00316427168553966
CAGL0I07227g	0.788826666224581	0.00205721861781578	IDH2
CAGL0I08107g	0.788137241328735	0.00327867535896965
CAGL0J00407g	0.787763558315216	0.00647382285930701
CAGL0I02684g	0.78756534416894	0.0271328090778798
CAGL0H08107g	0.786295319791653	0.00572301449069675
CAGL0E01727g	0.785079693373445	0.0140769489814495	YPS3
CAGL0I03696g	0.784251866674654	0.00816569656881954	LDB17
CAGL0K04433g	0.783656527409241	0.00791143555999119
CAGL0D04840g	0.783505278130412	0.0120923898867188
CAGL0G01034g	0.781648310310922	0.0159133139363686	FKS1
CAGL0L03982g	0.781094495876705	0.0233555738257524
CAGL0I08305g	0.78051990422804	0.00319322578514825
CAGL0M02277g	0.779416489869469	0.00431775617555258
CAGL0M11528g	0.77828203063175	0.0126135054187134
CAGL0L10092g	0.776947156992699	0.00822708478035969
CAGL0D05500g	0.776073203696505	0.00636975964971666
CAGL0G04807g	0.775971260809987	0.00867992277139303
CAGL0K09328g	0.77595884034133	0.00377945168203622	THR4
CAGL0M09108g	0.775923194974257	0.0153481111390405
CAGL0I07271g	0.775515640493781	0.0230154193986736
CAGL0L11154g	0.775217901089907	0.0156895005582735
CAGL0E00583g	0.774761660936529	0.00878388588934394
CAGL0H07843g	0.774284516228788	0.00895123577211578	HAP2
CAGL0E00407g	0.773499458385565	0.00538974182099018
CAGL0J04246g	0.771779771975505	0.00431977901236797
CAGL0J09548g	0.771179183461408	0.0042651667465593
CAGL0L02783g	0.770995734479114	0.00377255330291117
CAGL0M03553g	0.770721091828593	0.00535906731299764
CAGL0F08063g	0.768368166121564	0.00615201619792933
CAGL0M08316g	0.768057271998975	0.00449026832928455
CAGL0B04191g	0.767867527637285	0.0448946032791264
CAGL0E02761g	0.767767193203543	0.0132558659158402
CAGL0K01177g	0.767215984946235	0.00914164121261007
CAGL0K07524g	0.767173097024832	0.0213006518009816	PMU1
CAGL0E01881g	0.766756525292435	0.00403130054356206	YPS11
CAGL0G07579g	0.766549835716615	0.00395588729485595
CAGL0B02387g	0.76643288438867	0.0106752205396163
CAGL0M11198g	0.76611796803035	0.00837227548244881
CAGL0K03971g	0.764996454390934	0.00922543127772095
CAGL0H02343g	0.764814378923968	0.0177187007763433
CAGL0H01859g	0.764360297375942	0.0114718606138756
CAGL0E01133g	0.761526780564824	0.00463208217752506	HOM2
CAGL0K09504g	0.760038939693151	0.00968163259414083
CAGL0K03443g	0.758400873575856	0.0062141182415035	YKU80
CAGL0M13233g	0.754591336310281	0.00369451405415394
CAGL0K09834g	0.752944312132962	0.00630232835016242
CAGL0J11352g	0.752462979015901	0.0244434957180572
CAGL0K02101g	0.751770512250784	0.0141969193803799
CAGL0L02849g	0.750790688918205	0.0266235644111113
CAGL0E05918g	0.750515930967549	0.0288778742561203
CAGL0C00605g	0.749835222586111	0.0218798035567085
CAGL0K02013g	0.747824856069112	0.0269273563029145
CAGL0M06897g	0.747251196401139	0.046004741851455
CAGL0J08932g	0.746529149474834	0.0202527213818826
CAGL0G01969g	0.744165023316507	0.0208382353437258
CAGL0E00605g	0.743969822278626	0.0047406491372481
CAGL0J04620g	0.74388918129079	0.0129870173661359
CAGL0J03212g	0.74328523161365	0.0345705344721508	ALD5
CAGL0K04983g	0.743144006113783	0.0124935847193759
CAGL0J05698g	0.742616342399383	0.01916838643685
CAGL0E01595g	0.741203738849595	0.0272096002304949
CAGL0A03608g	0.738290925890448	0.00845940359880926
CAGL0G03025g	0.738233013011617	0.00823179792693994
CAGL0I04114g	0.73820284455669	0.0141644715820108
CAGL0K08184g	0.736869223945112	0.0403170890098329	CCP1
CAGL0G09174g	0.736177748209952	0.00937352023075647
CAGL0L11814g	0.734951615683204	0.0159713178044181
CAGL0H05885g	0.734848616445288	0.00709846285581741
CAGL0J02156g	0.733970720266918	0.014722299936383
CAGL0G09251g	0.733912565699242	0.0124396103738184
CAGL0H01595g	0.732910803637864	0.00506405254182838
CAGL0D01650g	0.731490427040866	0.0129529484146959
CAGL0I02398g	0.731369476757017	0.0106416515881606
CAGL0I04884g	0.729625501893316	0.0122733271270958
CAGL0M06919g	0.729554299493261	0.00908869395852039
CAGL0J08613g	0.728065310046827	0.0373480584242235
CAGL0H06589g	0.727011893402031	0.0185448321663812
CAGL0H08019g	0.726838601909063	0.0416679153566673
CAGL0M08866g	0.725223965266429	0.0112321038465207	PEX29
CAGL0J07018g	0.725030523784505	0.00937282969294118
CAGL0J06292g	0.724995004102191	0.02962569323876
CAGL0M00748g	0.723882597510021	0.0495801757747561	ECM7
CAGL0F05995g	0.723562256652229	0.0367862162690325	MSN2
CAGL0K05819g	0.723353514439467	0.0131297865927891
CAGL0M03641g	0.723251958430528	0.0067574237539131
CAGL0M04389g	0.721447401618543	0.00882288583751047
CAGL0L02035g	0.7206234636117	0.0051278122673862
CAGL0M01232g	0.719850855622144	0.0217685620014081
CAGL0I06787g	0.71836859208266	0.0210112179572828
CAGL0H06215g	0.717606629323903	0.0302766940504863	GAL11A
CAGL0J09240g	0.716609715492354	0.00493294096856799	LYS21
CAGL0L03608g	0.714705828428389	0.00693775978243157
CAGL0K09900g	0.714551552216455	0.0439933139012715	HAP5
CAGL0M09669g	0.713389960283897	0.0131148648749935
CAGL0A02486g	0.712922480306563	0.010299122907032
CAGL0G04213g	0.706141038148291	0.0123183568714588
CAGL0I07909g	0.705323031416466	0.00819275985314774
CAGL0D02926g	0.703898222472663	0.037493208643014
CAGL0L06358g	0.703423342779052	0.0223927985114942
CAGL0M04433g	0.70218478949734	0.0167673354292218	CNH1
CAGL0K00451g	0.700560401847676	0.0407495559319504
CAGL0M03817g	0.700075133504457	0.0258861794040018
CAGL0I05016g	0.700043882516798	0.0136446666352982	TRP2
CAGL0D02992g	0.699324291927189	0.00921074939486238
CAGL0I04840g	0.698477257208397	0.0494790897720633	CHS3B
CAGL0K03465g	0.697699754023052	0.00971612282063503
CAGL0L03938g	0.697478315337285	0.046295307849617
CAGL0J05302g	0.694938171773525	0.0268324190409724
CAGL0L09207g	0.692263201872448	0.0109812862898356
CAGL0J00825g	0.692132971364081	0.0192929280533864
CAGL0K00385g	0.690961271243122	0.0176423133206656
CAGL0G07623g	0.690453890148463	0.016515420485573
CAGL0B01837g	0.690011891755398	0.00939317032573594
CAGL0C04477g	0.689987135034702	0.016084963349664	MED2
CAGL0I10538g	0.688074221623649	0.0167118142942318
CAGL0M07205g	0.687117420484933	0.0166205646520983
CAGL0F08283g	0.686984253215611	0.0110471076575255	GCN5
CAGL0B02101g	0.685271995867814	0.0198574480041567
CAGL0H06919g	0.684565740016766	0.0115272755088726
CAGL0L02519g	0.68390938234987	0.0137124551900461
CAGL0J02904g	0.682953692052794	0.0246011069135268
CAGL0M01342g	0.681221731734932	0.0240179788114021	PEX3
CAGL0F06237g	0.681192040476201	0.0261716663781504
CAGL0M07590g	0.681145821765023	0.011863238159529
CAGL0M09911g	0.680443079139055	0.0229930411009918
CAGL0K03459g	0.675953684169366	0.0409073493044837
CAGL0G04829g	0.675807215822921	0.0156377021831219
CAGL0F08327g	0.674847013474517	0.0147806738075459
CAGL0K12782g	0.674572416616903	0.0333980828082283
CAGL0F06567g	0.672895380551508	0.0182056885970217
CAGL0K01463g	0.672751435395825	0.0246011069135268	SIR2
CAGL0F08679g	0.671344426930107	0.0231884971620765
CAGL0H07733g	0.669938085095384	0.0312408000395635
CAGL0K02673g	0.668868088684543	0.011110365930637	STE20
CAGL0L03289g	0.668662714005861	0.0256046653850534
CAGL0A04697g	0.668430730453051	0.0351307976573233
CAGL0E03179g	0.667350609054711	0.0118492871848686
CAGL0L05104g	0.666546995387607	0.0167239416768164
CAGL0G00220g	0.666154010434073	0.0190148693748401
CAGL0K02497g	0.664681761438283	0.029696763595795	TIF6
CAGL0L00737g	0.664462630561624	0.0230674811352992
CAGL0K12584g	0.664423950999754	0.0119673457163903
CAGL0A02948g	0.664310078915979	0.0208897461123062
CAGL0J00891g	0.663998078790718	0.0326728503921421
CAGL0I09328g	0.663135721588281	0.0183445709382403
CAGL0G07337g	0.663037911282195	0.0325791964995867
CAGL0M01078g	0.661606479543101	0.024183640035629
CAGL0M00264g	0.6590183601447	0.0308289531730505
CAGL0F03905g	0.657609117288424	0.024877588030766
CAGL0D01936g	0.657304592865169	0.0336283307108937	SNF7
CAGL0K02761g	0.657205129601733	0.0484986308806492
CAGL0D00484g	0.65448715642196	0.0166516265307528
CAGL0L08140g	0.653904869590665	0.0292092851681835
CAGL0E01683g	0.653888867086098	0.0417458117713693	YGK3
CAGL0I02420g	0.651987936102998	0.0222101981733063
CAGL0D06688g	0.650163891489286	0.0126403553622557	ALD4
CAGL0C00253g	0.649697647438989	0.013177852226668
CAGL0J08206g	0.646802071469054	0.0138570256396449
CAGL0G06886g	0.646750725770823	0.0149896535794768
CAGL0H08800g	0.643783272717812	0.01574023920775
CAGL0J05346g	0.641902362406751	0.0241155572300138
CAGL0C01287g	0.641504372234314	0.0293845963761658
CAGL0D03696g	0.63916520302862	0.0422588530637961
CAGL0L09801g	0.638111813414838	0.0159077668924343	RAM2
CAGL0I10626g	0.637644583443536	0.0215885818845572
CAGL0M08690g	0.634128977960919	0.0344105240515928	PEX10
CAGL0L03520g	0.63363288980712	0.0171817971836168	BCK1
CAGL0L03740g	0.632881483327802	0.0292092851681835
CAGL0F07381g	0.631989950679486	0.0364199322854106
CAGL0M05665g	0.6319540309832	0.0312343527725372
CAGL0K05687g	0.629761581278539	0.0431375591818868
CAGL0K10384g	0.629654978432912	0.0200287477349808
CAGL0K10494g	0.626726145550271	0.0364566032781382
CAGL0L12892g	0.624833544615543	0.0340923900421232
CAGL0J06886g	0.624017132059868	0.0251255760298357	VPS30
CAGL0F06831g	0.62321008296808	0.0299717570525007
CAGL0K08250g	0.622579462587261	0.0217898558171534
CAGL0D06402g	0.622046078153883	0.0252773649431368	MET15
CAGL0D02354g	0.619160636062008	0.0301118717346862
CAGL0I06457g	0.618170601412356	0.036289376844116
CAGL0A01366g	0.617727343789736	0.0249086713543857	EPA9
CAGL0I10945g	0.616584122220628	0.0274300412706454	YCA1
CAGL0L03476g	0.615501719465711	0.0420934950856907
CAGL0D02266g	0.614834764149555	0.0424359983166309
CAGL0I02266g	0.613055331365452	0.0492739623116676
CAGL0L03091g	0.612074511598917	0.0239202512542559
CAGL0F05599g	0.610465562656327	0.032349506675785
CAGL0H03839g	0.607720202414921	0.0296604337314998
CAGL0I10362g	0.605788290818267	0.0212638595749191	PWP4
CAGL0G00418g	0.605184962092721	0.0236719645053008
CAGL0D01056g	0.599433479267979	0.0401831252148794
CAGL0A02651g	0.597474409254811	0.0291989067033355
CAGL0H00440g	0.596329753331536	0.0373480584242235
CAGL0I06094g	0.59430977524045	0.0309271712271377	FBP26
CAGL0D06204g	0.593044030502207	0.0336791264954246
CAGL0L08778g	0.588655820249827	0.0440016697485128
CAGL0K09988g	0.587219576336688	0.0495801757747561
CAGL0E02607g	0.582092395308911	0.0424359983166309
CAGL0F03971g	0.582043414900543	0.0340923900421232
CAGL0D01782g	0.579437809133331	0.02685111794031
CAGL0E03113g	0.578591084447012	0.0327468697432776
CAGL0F08723g	0.57557787437131	0.0450851295653485
CAGL0L11000g	0.575226714389064	0.0387064490928956
CAGL0M11814g	0.565787520049943	0.0440016697485128
CAGL0I07865g	0.564886822013239	0.0430523015710796
CAGL0J11726g	0.563197529166908	0.037239910867101
CAGL0H02035g	0.559972043068584	0.0495801757747561
CAGL0H07799g	0.558826445314086	0.0493967935574236
CAGL0M12342g	0.555350780086024	0.0451536375636904
CAGL0E06490g	0.555233471252571	0.0479909067158258
CAGL0K06479g	0.544477129481911	0.0438187954794119
CAGL0J00671g	0.54407133906647	0.0430965212249676
CAGL0B01683g	0.543639771548425	0.0432689330618758	TMN2
CAGL0A02321g	0.540041962190758	0.0454164344062692	HXT3
CAGL0I05962g	0.539304051540058	0.0437382292235912
CAGL0M13629g	0.538545199202641	0.0404867809102181
CAGL0J01155g	0.538272813739068	0.0442770557283015
CAGL0J01177g	0.537490032823968	0.0427618554190685
CAGL0L06424g	-0.544944522000999	0.042288536022076
CAGL0L09229g	-0.559943915124998	0.0453388560575589
CAGL0L05544g	-0.566592231167656	0.0420457983075214
CAGL0G06908g	-0.577889920213651	0.0287314000475175
CAGL0E03564g	-0.580483487925213	0.0298725935824046
CAGL0C04873g	-0.586990252772634	0.0310500993958267
CAGL0G07529g	-0.587309028617459	0.0473466431708133
CAGL0B02739g	-0.592247011003783	0.0322301739238371	STE11
CAGL0M13409g	-0.592435388990764	0.028595086307086
CAGL0K10164g	-0.592503306081502	0.046234945760562
CAGL0H10296g	-0.592887428054092	0.0481241059698382
CAGL0F00627g	-0.596027274109149	0.0449990504834532
CAGL0A04653g	-0.597709255815269	0.0446016318522014
CAGL0M00462g	-0.599294766885578	0.0257483703987194
CAGL0K05115g	-0.600371445583389	0.0437591896767318
CAGL0G10219g	-0.600765718194575	0.0304833803737673	AWP12
CAGL0M07920g	-0.601165858605876	0.043393251874799	PDC
CAGL0I10472g	-0.605344351330999	0.0407956039018531
CAGL0B05137g	-0.605843594627083	0.0219992063417875
CAGL0G03311g	-0.607437684001483	0.0344394161197362
CAGL0M01100g	-0.609592664884283	0.033164745038725
CAGL0H06941g	-0.610360019021279	0.0442624574497776
CAGL0G02123g	-0.611393548586306	0.0426300237859962
CAGL0G07359g	-0.613478018795766	0.0378024499452475
CAGL0C00671g	-0.61432551280567	0.0248876962361748
CAGL0J07832g	-0.617077492013356	0.0250640507082714
CAGL0L06820g	-0.620921522818476	0.0391668008239415
CAGL0F00539g	-0.622377315308976	0.0173460632251731
CAGL0B01375g	-0.623117751501647	0.0229930411009918
CAGL0K08690g	-0.623593347109588	0.0301066111886808
CAGL0G00440g	-0.625812463641573	0.048943361035273
CAGL0K11660g	-0.627598221179668	0.0321748580648943
CAGL0G04081g	-0.629693645435571	0.0328319963326914
CAGL0L11264g	-0.631750505773748	0.0200287477349808
CAGL0L05654g	-0.632200366716171	0.0204945040448177	TRK1
CAGL0C01221g	-0.635272440944402	0.0317693415836192
CAGL0H04609g	-0.635662834160858	0.0247945485502886
CAGL0K12408g	-0.635728232521877	0.0308295648443703
CAGL0D05214g	-0.640679294666526	0.0183445709382403
CAGL0L10824g	-0.642673714788594	0.0161605371532283
CAGL0D01144g	-0.643343561244966	0.0188529562810602
CAGL0E05896g	-0.643378451881623	0.0164499528582212
CAGL0I08327g	-0.643755148754005	0.0268116608357134
CAGL0M00924g	-0.643804678935401	0.0257483703987194
CAGL0J07744g	-0.644368591368468	0.0299924758073266
CAGL0K09966g	-0.645087756314692	0.0217327991322692	PRT1
CAGL0C05071g	-0.64689886199411	0.0276434294582252
CAGL0D03542g	-0.647238172532753	0.0177447310188382
CAGL0J11220g	-0.64876290770602	0.0151033241337636
CAGL0D01364g	-0.650497054237013	0.0130638752696336	CYC8
CAGL0M11594g	-0.651429799111911	0.0338287057398951
CAGL0I08349g	-0.654899416698494	0.0158718403883474
CAGL0B03927g	-0.655713653198621	0.0423698681193726
CAGL0J00627g	-0.657591861334566	0.0208087369980528
CAGL0C03025g	-0.657712619701283	0.0293012668278285
CAGL0A01540g	-0.658968716401993	0.0199065200777681
CAGL0D06182g	-0.659627717190412	0.0175513937579859
CAGL0J06600g	-0.660937440304123	0.0486973876585357	URA5
CAGL0E04796g	-0.661580214102714	0.0367316502381934
CAGL0F08657g	-0.661885411925568	0.0237104259658634	PEX23
CAGL0K08514g	-0.663906620810944	0.0478788317879959
CAGL0I02772g	-0.6641804818461	0.0231325013688818
CAGL0J10076g	-0.664319543094569	0.0446016318522014
CAGL0I02310g	-0.665001605172845	0.0224092702610821
CAGL0M10373g	-0.670305939309458	0.0285970300766475
CAGL0B02761g	-0.670315875145047	0.046488885599542
CAGL0C02607g	-0.670983878339453	0.027807513195701
CAGL0C01325g	-0.671046540462794	0.022904768446986
CAGL0E06050g	-0.672083243095257	0.0358351821279004
CAGL0J03894g	-0.675085532166603	0.0201687831063262
CAGL0J08140g	-0.675367422783641	0.0127428930910004
CAGL0J02750g	-0.677360128559035	0.0213006518009816
CAGL0H06743g	-0.678116363578709	0.0131810315711356
CAGL0K10906g	-0.678561836574234	0.0148088777298361
CAGL0I03740g	-0.678813296995982	0.0326454676894863
CAGL0I03960g	-0.680639220471125	0.0300047875658597	VMA1
CAGL0J01221g	-0.681551742195582	0.0425488889937713
CAGL0K10032g	-0.682543291289281	0.0279646238269921
CAGL0H05489g	-0.682588911227718	0.0286094159653933
CAGL0H06149g	-0.683852559934544	0.0120766512652977
CAGL0E02629g	-0.683965809254313	0.0326668598982504
CAGL0I08437g	-0.684672456519679	0.0391131387041167
CAGL0J09152g	-0.686569701751646	0.0324351504428218
CAGL0K11440g	-0.686680733208802	0.0206552089928493
CAGL0C03047g	-0.687509043272402	0.00838334429051871
CAGL0I08833g	-0.688041188860001	0.0201313397705224
CAGL0B04147g	-0.689083802006581	0.0160956018718689
CAGL0L12848g	-0.689092496427678	0.0136478525992577
CAGL0K09592g	-0.689562442622408	0.00930577078149112
CAGL0I00440g	-0.690401273058475	0.0107401335344262
CAGL0J02420g	-0.69100849473874	0.0121176448163137
CAGL0I09614g	-0.691340457485345	0.0198121904876289
CAGL0D06314g	-0.691453806990791	0.0112560457354741
CAGL0L02717g	-0.693396802525565	0.0183445709382403
CAGL0I02728g	-0.693749503241639	0.0291993176830043
CAGL0A03883g	-0.693774865569693	0.00914635581429733
CAGL0H06193g	-0.694853223540152	0.0384493430913685
CAGL0J09988g	-0.69524190472117	0.0135215427655014
CAGL0L10472g	-0.695943420479664	0.00946584395806899
CAGL0G06424g	-0.698986702014865	0.0159133139363686
CAGL0B02189g	-0.699336050861036	0.0333351784845511
CAGL0G07865g	-0.699767212399006	0.0333056436323513
CAGL0J09658g	-0.700338154000537	0.0207651514990482
CAGL0I04686g	-0.701978087905344	0.0209256068165592
CAGL0B02981g	-0.702524831921282	0.0181764568086667
CAGL0L11374g	-0.70283109476142	0.0441505373375475
CAGL0J02662g	-0.703625568755272	0.043637177344943	IRC5
CAGL0B03795g	-0.704100800831821	0.0457659755970403
CAGL0F03663g	-0.705001629781773	0.00904082293240419
CAGL0G02915g	-0.707166229504569	0.00694320673473888	PIL1
CAGL0M03333g	-0.707904498935851	0.0259381678897964
CAGL0F04807g	-0.707982946932521	0.0371271832409526
CAGL0F00759g	-0.709956124663917	0.0269411184000505
CAGL0J07480g	-0.711360347569994	0.0181590399008565
CAGL0H06853g	-0.71338811192374	0.00678265608218278	ADH6
CAGL0L04488g	-0.715432239035686	0.0244086242662213
CAGL0G03069g	-0.718665616362986	0.0352583628149088
CAGL0L07304g	-0.721396576423751	0.0189285180542067	GET3
CAGL0M09581g	-0.723636868052802	0.0182001453512754	ATP1
CAGL0K00539g	-0.72400120852548	0.0211673666852532
CAGL0J11704g	-0.724693525348809	0.0336320796583599
CAGL0J10824g	-0.724750212963661	0.0129683231385474
CAGL0M08118g	-0.72577808678236	0.00831937849348159
CAGL0F04213g	-0.726248210850129	0.0356196625185621
CAGL0M01738g	-0.726441353886832	0.00688718557119627
CAGL0G04389g	-0.727999941735148	0.0253178862729054
CAGL0E04136g	-0.731170443447271	0.0146450274990033
CAGL0M05753g	-0.731654076145128	0.0115794636513209
CAGL0K12892g	-0.732210858112116	0.0258390227803914
CAGL0K01925g	-0.732330038298747	0.0248846560196213	GDI1
CAGL0J03278g	-0.732822477535826	0.0315696711684712
CAGL0I00814g	-0.733346498763073	0.0192449777537493
CAGL0J03564g	-0.734484341381128	0.0074304579745308
CAGL0I04532g	-0.734621412059159	0.014374063454364	MNN2
CAGL0L12452g	-0.737055665247655	0.0226471664785968
CAGL0L01991g	-0.737402641821701	0.00628665791755492
CAGL0M08712g	-0.737901368473679	0.0206322294693184
CAGL0E00561g	-0.738686342781199	0.0144673794034677
CAGL0F00517g	-0.738883054409531	0.0201574298429472
CAGL0L12540g	-0.739897897913398	0.00770695171899605
CAGL0I00418g	-0.739997247091954	0.0371097103203117
CAGL0H01551g	-0.740142941347651	0.0130909659985102
CAGL0B00792g	-0.741887327863156	0.0405607623796258
CAGL0M09064g	-0.743606298627006	0.0114085287575872
CAGL0H00957g	-0.744376482960877	0.017112026208646
CAGL0B00660g	-0.745826675100155	0.017378422994194
CAGL0H00616g	-0.746512671017641	0.00581418994569465
CAGL0G06336g	-0.747864354877489	0.0241197014313238
CAGL0H02123g	-0.749754227588466	0.0201047826519593
CAGL0I00858g	-0.749941027708662	0.0374286742265573
CAGL0A01914g	-0.750009487425086	0.00654306913448773
CAGL0K08096g	-0.75094909736159	0.0346945496737475
CAGL0J06534g	-0.751380809108399	0.0183680187012288
CAGL0J01661g	-0.753220663620646	0.0151378257311984
CAGL0K09262g	-0.755469891372522	0.0119594820984754
CAGL0K02475g	-0.756250609529709	0.0146450274990033	DSS4
CAGL0L12760g	-0.756929627700197	0.00322724789215184
CAGL0G07711g	-0.757943928847026	0.0252225838386806
CAGL0L13244g	-0.7589640646867	0.00919494461981342
CAGL0M12991g	-0.760120677434065	0.0110471076575255
CAGL0G02167g	-0.760577981618579	0.0438186146269487
CAGL0C04895g	-0.76219029323908	0.0225724760250057
CAGL0K07755g	-0.763712001423493	0.016515420485573
CAGL0M05423g	-0.765782559339421	0.0104287221256116
CAGL0K12056g	-0.766974337723107	0.00494923894062929
CAGL0F04191g	-0.767648405706999	0.0309985614464161
CAGL0C00649g	-0.76821503862058	0.0120141118705071	VMA2
CAGL0M03575g	-0.769402507468823	0.00450984450082114
CAGL0A02860g	-0.769778651117095	0.0117551622848023
CAGL0M07271g	-0.771768748129753	0.00404337037968228
CAGL0K05225g	-0.771830393797864	0.0184559291929848
CAGL0K12694g	-0.772005833064881	0.0151395211256421	ACT1
CAGL0M03267g	-0.773730108466284	0.0313751408375311
CAGL0I01650g	-0.775047558328037	0.013177852226668
CAGL0H05577g	-0.77540600716571	0.00296519285317594
CAGL0M13563g	-0.775514315048228	0.0313061802103509
CAGL0M02651g	-0.775659622863821	0.00602279168727729
CAGL0J09526g	-0.775815553781653	0.00940186378335685
CAGL0J10428g	-0.776006937577827	0.00955323039766883
CAGL0F01661g	-0.778576916417577	0.0134277506230175
CAGL0H01001g	-0.778664669814237	0.0226513160375914
CAGL0L00825g	-0.779217028546205	0.00419146654556583
CAGL0L09130g	-0.780271950783535	0.00450942528612747
CAGL0H02871g	-0.780909322453808	0.0329494847914096
CAGL0M00638g	-0.783289206380322	0.0212833296196116
CAGL0J02244g	-0.783747383699251	0.0100401224342233
CAGL0J04312g	-0.783936650191751	0.0041263495241202
CAGL0G10153g	-0.784604375282628	0.00376604191100572
CAGL0M00528g	-0.785779137713036	0.00686530546572957
CAGL0E05632g	-0.786067553136307	0.0322484149637763
CAGL0B00946g	-0.786433924165427	0.0114718606138756
CAGL0L02233g	-0.78899500898501	0.0037900986031784
CAGL0G03135g	-0.789058010371405	0.0342522418242624
CAGL0G02475g	-0.789373928378578	0.0036857337436068
CAGL0J04180g	-0.793427821161959	0.0225213279916532
CAGL0M06259g	-0.794032180628051	0.00472172955336291
CAGL0M00880g	-0.79412505310095	0.00837227548244881	CAR2
CAGL0J04400g	-0.794854993841806	0.0288778742561203
CAGL0M04301g	-0.795780407785442	0.0103828830527091
CAGL0I04400g	-0.796605531634649	0.0026498119332525
CAGL0D04268g	-0.79689312039567	0.0377291313347201
CAGL0H03355g	-0.798123532129265	0.0215635521642557
CAGL0A04433g	-0.799363839557862	0.0164852533948037
CAGL0H01463g	-0.800481810805674	0.0113396843171397
CAGL0C04609g	-0.805443368832858	0.00939317032573594
CAGL0F02343g	-0.806015672985374	0.00452951275659074
CAGL0F05329g	-0.806348006139622	0.0133801953870324
CAGL0J05566g	-0.807288767342752	0.00645873352199563
CAGL0M06853g	-0.80770417024002	0.00291877819274648
CAGL0C02827g	-0.807993016964776	0.0258390227803914
CAGL0L04350g	-0.809588097699	0.021971712301401
CAGL0L02299g	-0.80992887385043	0.0301118717346862	VPS1
CAGL0G05071g	-0.811740240195898	0.00505538008803527
CAGL0D02068g	-0.812278075739707	0.00710873869841622
CAGL0M00286g	-0.81545624374952	0.00327601540970755	HIR3
CAGL0F01573g	-0.816940356958689	0.00850317443428492
CAGL0D05522g	-0.822215672917541	0.0111522895146757
CAGL0B01639g	-0.823172547018006	0.00307369033217876
CAGL0L05126g	-0.825937314345376	0.00729955392580513
CAGL0H02365g	-0.826175343925656	0.0288778742561203
CAGL0D06336g	-0.826200688774821	0.028188838118703
CAGL0H08734g	-0.826611362347791	0.00598192221016927
CAGL0M04037g	-0.826736722932584	0.00171131038449598
CAGL0K11968g	-0.827615999433969	0.00171973739941688
CAGL0M08382g	-0.828118708357992	0.00335810786727974
CAGL0J03850g	-0.830220345764977	0.00271868901008481
CAGL0D01386g	-0.831976707797269	0.00449926148399517	MED1
CAGL0L08624g	-0.832084398709632	0.0477636079971606
CAGL0M05929g	-0.832951086914652	0.00246623304427888
CAGL0G05896g	-0.833197837271407	0.0121176448163137
CAGL0J02838g	-0.833777928661562	0.00155878171916194
CAGL0I02750g	-0.833910791524945	0.00350257229228005
CAGL0K10978g	-0.836709894637605	0.00834085520882119
CAGL0L10450g	-0.83695458839792	0.0125928759959784
CAGL0G05830g	-0.837695339768115	0.0460354066113697
CAGL0B04521g	-0.83824443402035	0.00269386525130655	RAS1
CAGL0L12914g	-0.838589675008357	0.0051894850717421
CAGL0M03883g	-0.839193122613659	0.00346210418551129
CAGL0F05357g	-0.841697121082092	0.00710268799130652
CAGL0L11858g	-0.843085474741531	0.0213006518009816	CCA1
CAGL0D00704g	-0.843415269374453	0.036066895505497
CAGL0J00693g	-0.843653382349182	0.00572772873376282
CAGL0E04268g	-0.843877793432749	0.00317678464782647
CAGL0K07744g	-0.844591973142844	0.0117681877504882
CAGL0G02607g	-0.845047757778712	0.0115653370530165
CAGL0L13134g	-0.845576202711126	0.00625262970964759
CAGL0D02420g	-0.846414140975221	0.0437382292235912
CAGL0J10384g	-0.848162905124003	0.00578077028867981
CAGL0A03927g	-0.850283234967905	0.00146190822174145
CAGL0J00583g	-0.850779182354825	0.00309180194156396
CAGL0J05984g	-0.851697916132993	0.0216702183866643
CAGL0H03949g	-0.852964740322241	0.0181956549229925
CAGL0K08646g	-0.853660883074553	0.00573092559575193
CAGL0K00693g	-0.854614199767345	0.00723471807337604
CAGL0L01573g	-0.855331969026828	0.0181875852802293
CAGL0H08932g	-0.855717473735792	0.00134951759437096
CAGL0B02541g	-0.856987882600881	0.0422324821256305
CAGL0H00781g	-0.859616053633967	0.0123070912856451
CAGL0L10164g	-0.859895593846815	0.00324348455152941
CAGL0D02464g	-0.860368750297386	0.00914273560625084
CAGL0H05335g	-0.861243849683208	0.0150574933387065
CAGL0K12188g	-0.862162189335799	0.00878177023015571
CAGL0D03718g	-0.862883202741418	0.0107115689358485	TIF5
CAGL0F05665g	-0.863871193103754	0.00848198679360195
CAGL0H02805g	-0.865492125965896	0.0228633830821268
CAGL0H05764g	-0.865973935436279	0.0343896719302037
CAGL0K06413g	-0.866170601739432	0.00142297886310703
CAGL0I03322g	-0.867313948834056	0.00469234782756284
CAGL0D01628g	-0.867866000669497	0.0248404141410933
CAGL0J00759g	-0.869649330154657	0.00107185354920934
CAGL0H02387g	-0.86979893112578	0.00156204626502874
CAGL0G03597g	-0.870287334465232	0.0364417343159651	SHO1
CAGL0F04895g	-0.871874155331479	0.0229930411009918
CAGL0A02904g	-0.872583048536007	0.0132217080473672
CAGL0K07480g	-0.873354348822501	0.00222293466683031	PGM1
CAGL0H10208g	-0.873399790883517	0.0103091696687347
CAGL0E00869g	-0.874807407697995	0.00553757110576271
CAGL0J11132g	-0.875511004043636	0.00817698108390675
CAGL0K03993g	-0.875992346483271	0.0147806738075459
CAGL0J07656g	-0.877333994756376	0.00281891222838411	SLA2
CAGL0H00550g	-0.878380397704106	0.0481241059698382
CAGL0L12078g	-0.878888747475418	0.00468333227929874
CAGL0J05236g	-0.879257268367884	0.00150150128531057	LAS21
CAGL0J00385g	-0.87971430479769	0.0309299776880441
CAGL0H03597g	-0.879981532492795	0.00100867837127623
CAGL0B02167g	-0.882074538702728	0.000867126168100071
CAGL0B01617g	-0.882467468009284	0.00192764501394905
CAGL0I04730g	-0.883478732450072	0.0231325013688818	HMT1
CAGL0A01133g	-0.88348751938072	0.0322441360294119
CAGL0E04510g	-0.883557238518731	0.0107401335344262
CAGL0L07260g	-0.884051066379404	0.0130687661788189
CAGL0J06468g	-0.884253765722208	0.00154363492100021
CAGL0J02640g	-0.886234863763181	0.00136934228782398
CAGL0K05621g	-0.88629981029075	0.000915887629234865
CAGL0K09086g	-0.886751073396789	0.0168968292769524
CAGL0I00594g	-0.887468162248862	0.00153506266906864
CAGL0B04345g	-0.887531348789466	0.00531140293413201
CAGL0H04829g	-0.888498511952301	0.00770580359564218
CAGL0K01067g	-0.889274465442763	0.00345271515631824
CAGL0H04653g	-0.889289094901174	0.00219787737861801	ERG6
CAGL0M08338g	-0.890650020635726	0.000760156161792586
CAGL0E06424g	-0.891412948849477	0.0129865435542543
CAGL0F04741g	-0.89282829572489	0.0101474467166167
CAGL0F06039g	-0.893163650752878	0.000807515720114755
CAGL0M01496g	-0.893312481847554	0.000916822455280293
CAGL0E04048g	-0.893355928975545	0.00438836698053891	COF1
CAGL0I04026g	-0.893374007004456	0.00175414312088146
CAGL0B04543g	-0.893701011680556	0.00156538166463138
CAGL0K11836g	-0.894368648268747	0.0112566713181029
CAGL0L01749g	-0.894815522012391	0.0057008912387077
CAGL0K06567g	-0.894978641415115	0.00584528289356487
CAGL0M00330g	-0.895505019220279	0.000777373738534095	HOM6
CAGL0J08778g	-0.897921673405933	0.00208400773441649
CAGL0G06776g	-0.900328934130493	0.00231325341681784
CAGL0H04691g	-0.900377217690302	0.00133132924183378
CAGL0E05192g	-0.901124871327503	0.0071322479785698
CAGL0I10450g	-0.901139876329056	0.0253131308334104	PEX4
CAGL0I08195g	-0.902178861764172	0.0236808240705002
CAGL0F08393g	-0.902705397394378	0.000896249937304888
CAGL0I01078g	-0.902950554076268	0.0228178307576755	PFY1
CAGL0F06127g	-0.902994380963396	0.00152749809183395
CAGL0A03542g	-0.903129699684318	0.0018097857256871	COX12
CAGL0A00847g	-0.904110944071467	0.0336791264954246
CAGL0K08140g	-0.90495518996772	0.0192828135729472
CAGL0G01430g	-0.907838759495158	0.000695968166563535
CAGL0J09856g	-0.909275148780164	0.0062648424432496
CAGL0J09812g	-0.909313658401995	0.0015600085137789	TPS1
CAGL0H08976g	-0.909502041726643	0.00120740728492455
CAGL0B01771g	-0.911385525030388	0.0420135242257878
CAGL0I04356g	-0.916291027881498	0.00352108126476673	TIF1
CAGL0K10120g	-0.916867928047919	0.00130172222445922
CAGL0M02497g	-0.917630979845113	0.000524448312276737
CAGL0K02409g	-0.91791737627342	0.00500853131479172
CAGL0C01331g	-0.918052831681326	0.000869709411806092
CAGL0L06842g	-0.918879848219027	0.00486425624344696	THI3
CAGL0J08030g	-0.920864486354342	0.0100401224342233
CAGL0F01045g	-0.921160072276255	0.000819684933219202
CAGL0J00935g	-0.921443607542642	0.000581609505413399
CAGL0H03443g	-0.921783591735415	0.00671322474253208
CAGL0K11594g	-0.923752158180235	0.000813285299863165
CAGL0K11341g	-0.924119763402526	0.00100977641068298
CAGL0G02497g	-0.925014423468146	0.00330861577073228
CAGL0K13024g	-0.925457973066345	0.00431977901236797	AED1
CAGL0F09119g	-0.928496648824648	0.00578077028867981
CAGL0M03201g	-0.928566463327046	0.000600996360340865
CAGL0L03542g	-0.93037642908279	0.000665913011627841
CAGL0M00418g	-0.931750838504091	0.00203363086331973
CAGL0E00473g	-0.933653759769974	0.0056910021931335
CAGL0M06875g	-0.934563842495518	0.0200519280749776
CAGL0M10109g	-0.934899793364565	0.0292092851681835
CAGL0M11286g	-0.936174099098146	0.00773256492537731
CAGL0G02277g	-0.939110076107177	0.000259738233427186
CAGL0J05258g	-0.939593340290928	0.00129167558729622
CAGL0E04532g	-0.940032549591922	0.00159965545789974
CAGL0D04466g	-0.940204299967207	0.014106665723938
CAGL0L04400g	-0.940917501296124	0.000808918883468124
CAGL0M10131g	-0.941055892083352	0.00415053818671367	MIF2
CAGL0K06743g	-0.941811648529792	0.00047264520277073	YBP1
CAGL0J03454g	-0.943565992098925	0.00913255238691071	HDA1
CAGL0J09086g	-0.945311165866123	0.000838178536317444
CAGL0E02233g	-0.947291161778414	0.0392469506668474
CAGL0H09504g	-0.947730837705733	0.00242542371297487
CAGL0L04510g	-0.948106850159656	0.000662940150894955
CAGL0H03883g	-0.948339620727421	0.000495922046413376
CAGL0J00473g	-0.948796088466615	0.0414236808896846
CAGL0H09174g	-0.94928648177897	0.000414758355754774	PEX1
CAGL0I07667g	-0.949931145058821	0.00500853131479172
CAGL0L09933g	-0.951245542035649	0.00270945752138145
CAGL0M12903g	-0.951338316532767	0.00256486648879987	SEC28
CAGL0M07546g	-0.952885060165933	0.000559582154509534
CAGL0E02475g	-0.953432944415999	0.00277435238163432	SIN3
CAGL0L00451g	-0.954658598471739	0.000360122555025216
CAGL0L03201g	-0.958015497337302	0.00313826955011034
CAGL0M10703g	-0.958193995826475	0.000906637795705406
CAGL0C00385g	-0.958291122530776	0.00156840422662555
CAGL0F00429g	-0.959067050448183	0.0023369321945637
CAGL0L05412g	-0.959111739950289	0.0237104259658634
CAGL0H00891g	-0.959633187115481	0.00445649103757502
CAGL0J05478g	-0.961641128798867	0.000777373738534095
CAGL0I10725g	-0.96205518567317	0.0241447677875284
CAGL0A00957g	-0.962504613219543	0.000658904504191394	PEX23B
CAGL0J04664g	-0.96296522965936	0.0011027345413967
CAGL0C05379g	-0.96372507624577	0.000741665932744174	SSB1
CAGL0E00737g	-0.965115742745676	0.000342442641106855
CAGL0C01991g	-0.965562067479073	0.00274425751158819
CAGL0K04345g	-0.96635979415286	0.000529712478125153
CAGL0K10582g	-0.968646676852398	0.000630892381294912
CAGL0K08558g	-0.969168822394136	0.000160076290416562
CAGL0K10142g	-0.969289381477024	0.0278554058893486
CAGL0G07909g	-0.96951466073434	0.00475334314472182
CAGL0A03117g	-0.969620501510996	0.000421231270911584
CAGL0A02530g	-0.969858510971887	0.000557722722497292
CAGL0L09757g	-0.970083558456488	0.00215913218077687
CAGL0J07722g	-0.970233503598129	0.0138028521502504
CAGL0L13200g	-0.970431189420589	0.00205987130705434
CAGL0E00495g	-0.972058476081377	0.00157883272817251
CAGL0M05225g	-0.972553580545703	0.00572570082160063
CAGL0L06468g	-0.97340893003228	0.00128648836391688
CAGL0L04928g	-0.975931923517308	0.0134277506230175
CAGL0B02651g	-0.977674684079172	0.00604175294754
CAGL0B00814g	-0.977836799633469	0.00770695171899605
CAGL0C04587g	-0.977845771199457	0.000587921462208497
CAGL0A04543g	-0.978967874797381	0.0017227159307799
CAGL0D03036g	-0.980313784760595	0.00969539381986962
CAGL0A04235g	-0.983774200238831	0.00428021889100452
CAGL0I09658g	-0.984224361460402	0.0258368130041152
CAGL0J07524g	-0.984786641737077	0.00275703174016739
CAGL0B02497g	-0.985243546201094	0.000272739396732295
CAGL0I09504g	-0.985495651517804	0.0228818717083152
CAGL0L04334g	-0.98579216804056	0.000124225935435842
CAGL0H06369g	-0.985906196077523	0.000603760981238248	CYS3
CAGL0G05852g	-0.986541139115416	0.00293715903231758
CAGL0L07920g	-0.986826340257656	0.00373654927364321
CAGL0A03234g	-0.987239385096154	9.52001886388741e-05	EFT2
CAGL0B00924g	-0.987934863740597	0.0039733435369264
CAGL0M04565g	-0.988043353109611	0.00785455221350436
CAGL0I06446g	-0.988855980728239	0.00259593056857048
CAGL0C02255g	-0.990705108186329	0.00267327331923344
CAGL0F03685g	-0.991527157789917	0.000260545950654062
CAGL0K11946g	-0.991985556998403	0.0141969193803799
CAGL0I08371g	-0.996024750121922	0.000699521617895485
CAGL0L07942g	-0.996817151189905	0.0028904462609233
CAGL0G08558g	-0.997905443808919	0.000222827513447528
CAGL0J05654g	-0.998345265969401	0.000282750270069469
CAGL0J01980g	-1.00001803662803	0.00656268175498603
CAGL0H02211g	-1.0001325736512	0.0217430915403042
CAGL0H00682g	-1.00063780638174	0.00206789258712571
CAGL0F03553g	-1.00068607683113	0.000812329403760119	DAP1
CAGL0B01203g	-1.00134929351999	0.000176743674932262
CAGL0H04477g	-1.00202166546323	0.000114924945397289
CAGL0L11902g	-1.00246630304328	0.013404413551028
CAGL0L06556g	-1.00297038965253	0.00775816423462251
CAGL0G02013g	-1.00384907166857	0.000443200794998272
CAGL0D02200g	-1.00392254234077	0.00124508295762659
CAGL0I07139g	-1.00513568636275	0.00100418298229952
CAGL0L11484g	-1.00707338810922	0.000172669722871621
CAGL0M04609g	-1.00814161599106	0.000302320529527568	SPE4
CAGL0M12617g	-1.01007024684717	0.000564289002024749
CAGL0K08382g	-1.0116593712462	0.000394062916578159
CAGL0I03190g	-1.01230509710452	0.000704845633643559	RIP1
CAGL0I04092g	-1.01232478644579	0.00196681281057302
CAGL0L13431g	-1.01331532574941	0.000200503057225172
CAGL0L04774g	-1.01482701904454	0.000362709839125198
CAGL0L07502g	-1.01591724535273	0.000510596387763045
CAGL0D04092g	-1.0166219836124	9.67124577648395e-05	DOG2
CAGL0E04158g	-1.01776911460053	0.000974999519904536
CAGL0B03899g	-1.01839179247316	0.00247261926859846
CAGL0K12298g	-1.01875908803913	0.022570378634624
CAGL0F04653g	-1.01890800528596	0.000616725718948377
CAGL0C04961g	-1.01937577290077	0.00437971146450217
CAGL0L04840g	-1.01963354961531	0.000133100821490052
CAGL0F04411g	-1.01977720987447	0.000203760228913486
CAGL0K09020g	-1.02116717995971	0.01574023920775
CAGL0J05247g	-1.0228941026004	0.000600249530848191
CAGL0L12386g	-1.02311856289318	0.00253326774160475	SUV3
CAGL0F01111g	-1.02317846945401	0.019003096735216
CAGL0I08063g	-1.02522374765646	0.00189981960902163
CAGL0G05511g	-1.02606065502888	0.00150705731939915
CAGL0M03861g	-1.02808707130361	0.000303475368694727
CAGL0J04114g	-1.02819079360074	0.000110816299779095
CAGL0H00869g	-1.02975502626081	0.00110499430372813
CAGL0F08701g	-1.03094975801764	0.00295762138384186
CAGL0A02926g	-1.03114592415244	9.47383702339319e-05
CAGL0J11198g	-1.03674859599184	6.53272312688846e-05
CAGL0F04917g	-1.03756803484593	0.000449964619739185
CAGL0I03432g	-1.03965010454464	0.0039733435369264
CAGL0K05995g	-1.04087755849753	0.00222847917432389
CAGL0E01947g	-1.04141969320122	0.000188012259668661
CAGL0B02970g	-1.04163130006182	0.00038561774186961	BMT5
CAGL0H02491g	-1.04201222314004	0.000681704087504015
CAGL0G08382g	-1.04216897293858	7.51311403286089e-05
CAGL0I09042g	-1.04292887821887	0.00785455221350436
CAGL0G06754g	-1.04307119165962	0.000989306881213999
CAGL0L13222g	-1.0476734591398	0.000344719595059673
CAGL0M05731g	-1.0477106602393	0.000600249530848191
CAGL0L01529g	-1.04879921382088	0.00619074160412996
CAGL0H10032g	-1.04889229474226	0.00613502367862476	PST2
CAGL0I05280g	-1.05192796111772	0.00596286786919859
CAGL0M07986g	-1.05216172689772	0.000386757215878269
CAGL0H09020g	-1.05407362967487	5.32422936483549e-05
CAGL0H08998g	-1.05720396617937	0.000920929014261157
CAGL0L06512g	-1.05730483644182	0.00834229649754533
CAGL0F04455g	-1.05805911828082	0.00690917162973212
CAGL0H03971g	-1.05843645153206	0.0373091489748507
CAGL0F07172g	-1.05936121743832	5.34395201515525e-05
CAGL0I04488g	-1.05980923620102	9.56701086195215e-05
CAGL0J10186g	-1.05982063211897	0.000313054745861323
CAGL0M00770g	-1.06043055566165	0.00671322474253208	SIR3
CAGL0L04730g	-1.06208686774382	0.000763670593970848
CAGL0E04620g	-1.06250019715341	0.00115866804486951	PST1
CAGL0D02948g	-1.06280782207415	7.59483150358928e-05	KAR2
CAGL0G09361g	-1.0641105408308	0.000274483690286654
CAGL0G01254g	-1.06619101392342	0.000133795109231114	ARO8
CAGL0F07491g	-1.06727241298423	0.00331146026565148
CAGL0M13871g	-1.06789841600807	0.00437431218125959	PSE1
CAGL0E06336g	-1.06851652131128	0.000239553838920161
CAGL0M09779g	-1.0692713623618	0.00147172519874844	CTS1
CAGL0A03256g	-1.06991541991855	0.0038952129261019
CAGL0J05764g	-1.07080453325756	8.3850623538347e-05
CAGL0L08734g	-1.07095436330113	0.000128910624243714
CAGL0H02783g	-1.07209795318071	0.00538652898631034
CAGL0H10252g	-1.07582269526025	0.004786025590709
CAGL0E00847g	-1.07619363460495	3.88984944457955e-05
CAGL0L06798g	-1.07730716345801	0.00045218975539115
CAGL0F06501g	-1.07786445893011	0.000241763630806806
CAGL0J06820g	-1.07981111315126	0.00172013699522486
CAGL0H00121g	-1.0805539048465	4.90079261315054e-05
CAGL0E02805g	-1.08176549021482	0.000111358954977177
CAGL0J03190g	-1.08205651733491	0.00400965541448842
CAGL0A04521g	-1.08454201447908	0.000158888757642631
[truncated: 1,049 more rows]

## Sheet: CgTog1 regulon vs macrophages
Exclusively upregulated in macrophages		Exclusively upregulated by CgTog1 in H2O2		Exclusively upregulated by CgTog1 control		Common to macrophages and CgTog1 in H2O2		Common to CgTog1 in H2O2 and CgTog1 control		Common to macrophages and CgTog1 control		Common to all 3 datasets
CAGL0A01045g		CAGL0A01221g		CAGL0A01716g		CAGL0E01705g		CAGL0A01089g		CAGL0B04917g		CAGL0A01199g
CAGL0A03740g		CAGL0A01606g		CAGL0A02024g		CAGL0G03289g		CAGL0A03212g		CAGL0C02321g		CAGL0B04543g
CAGL0B02431g		CAGL0A01760g		CAGL0A02255g		CAGL0H06633g		CAGL0C02519g		CAGL0D04026g		CAGL0C05027g
CAGL0B03311g		CAGL0A02992g		CAGL0A02277g		CAGL0J04004g		CAGL0C03311g		CAGL0F07007g		CAGL0I02134g
CAGL0C01397g		CAGL0A03542g		CAGL0A02299g		CAGL0L08426g		CAGL0D02662g		CAGL0F08745g		CAGL0J11836g
CAGL0C03267g		CAGL0A03784g		CAGL0A02816g		CAGL0A01628g		CAGL0E03850g		CAGL0H02959g		CAGL0K08844g
CAGL0C04323g		CAGL0A04367g		CAGL0A02882g		CAGL0C01793g		CAGL0E05632g		CAGL0I05610g		CAGL0A02002g
CAGL0D01496g		CAGL0A04543g		CAGL0A02981g		CAGL0C04917g		CAGL0F00605g		CAGL0I08305g		CAGL0E04554g
CAGL0D06424g		CAGL0B02079g		CAGL0A04081g		CAGL0D06512g		CAGL0G06402g		CAGL0J07084g		CAGL0G02739g
CAGL0E02981g		CAGL0B02717g		CAGL0B00116g		CAGL0F00649g		CAGL0I05060g		CAGL0J09240g		CAGL0K12210g
CAGL0E03916g		CAGL0B05137g		CAGL0B00286g		CAGL0F04807g		CAGL0I10224g		CAGL0J11484g		CAGL0L03267g
CAGL0E04356g		CAGL0C00539g		CAGL0B00308g		CAGL0F05709g		CAGL0I11011g		CAGL0K08338g		CAGL0L09273g
CAGL0E04884g		CAGL0C01325g		CAGL0B00902g		CAGL0G01540g		CAGL0K00913g		CAGL0K12254g
CAGL0E05280g		CAGL0C01331g		CAGL0B01012g		CAGL0G04763g		CAGL0K04279g		CAGL0L00649g
CAGL0E05654g		CAGL0C03069g		CAGL0B01595g		CAGL0G10153g		CAGL0K05390g		CAGL0L03982g
CAGL0F02013g		CAGL0D00176g		CAGL0B01727g		CAGL0I05148g		CAGL0L01771g		CAGL0L06094g
CAGL0F04543g		CAGL0D01254g		CAGL0B01875g		CAGL0J02376g		CAGL0L06116g		CAGL0M11902g
CAGL0F04631g		CAGL0D02310g		CAGL0B02475g		CAGL0J08184g		CAGL0L12012g		CAGL0A00341g
CAGL0F07029g		CAGL0D02640g		CAGL0B02651g		CAGL0L02453g		CAGL0M00880g		CAGL0A01738g
CAGL0G00462g		CAGL0D02794g		CAGL0B03421g		CAGL0L06160g		CAGL0M01848g		CAGL0B04213g
CAGL0G03883g		CAGL0D05170g		CAGL0B03663g		CAGL0L06204g				CAGL0C01243g
CAGL0G08712g		CAGL0D05192g		CAGL0B03817g		CAGL0M11990g				CAGL0C01595g
CAGL0H03993g		CAGL0D05940g		CAGL0B03861g						CAGL0D00154g
CAGL0H05841g		CAGL0E00649g		CAGL0B03883g						CAGL0E01529g
CAGL0H05951g		CAGL0E00715g		CAGL0B04191g						CAGL0E05456g
CAGL0H06699g		CAGL0E04400g		CAGL0C02387g						CAGL0F04697g
CAGL0H06787g		CAGL0E04620g		CAGL0C02607g						CAGL0F05071g
CAGL0I01166g		CAGL0E05610g		CAGL0C03487g						CAGL0G02563g
CAGL0I01870g		CAGL0F04411g		CAGL0C03916g						CAGL0G04741g
CAGL0I04246g		CAGL0F04719g		CAGL0C05555g						CAGL0G06732g
CAGL0I07865g		CAGL0F06941g		CAGL0C05577g						CAGL0H02101g
CAGL0I09966g		CAGL0F08107g		CAGL0D00198g						CAGL0H03971g
CAGL0I10147g		CAGL0F09053g		CAGL0D00286g						CAGL0H04939g
CAGL0J04158g		CAGL0G01166g		CAGL0D00770g						CAGL0H06831g
CAGL0J04268g		CAGL0G02849g		CAGL0D00869g						CAGL0H07469g
CAGL0J05808g		CAGL0G03201g		CAGL0D00946g						CAGL0H08844g
CAGL0J09680g		CAGL0G04081g		CAGL0D00990g						CAGL0H09460g
CAGL0J10714g		CAGL0G04521g		CAGL0D01210g						CAGL0I03806g
CAGL0K00803g		CAGL0G04675g		CAGL0D01430g						CAGL0I05852g
CAGL0K04631g		CAGL0G07931g		CAGL0D02156g						CAGL0I09108g
CAGL0K04719g		CAGL0H00110g		CAGL0D02618g						CAGL0I10747g
CAGL0K06677g		CAGL0H00847g		CAGL0D02728g						CAGL0J06028g
CAGL0K07381g		CAGL0H01331g		CAGL0D02761g						CAGL0J08547g
CAGL0K08184g		CAGL0H02491g		CAGL0D03938g						CAGL0J10846g
CAGL0K08800g		CAGL0H03047g		CAGL0D04356g						CAGL0K00715g
CAGL0K10824g		CAGL0H03531g		CAGL0D04708g						CAGL0K04609g
CAGL0K10868g		CAGL0H03619g		CAGL0D04840g						CAGL0K11616g
CAGL0K12518g		CAGL0H04081g		CAGL0E01419g						CAGL0L00759g
CAGL0K12958g		CAGL0H05137g		CAGL0E01793g						CAGL0L03157g
CAGL0L00561g		CAGL0H07029g		CAGL0E02035g						CAGL0L06138g
CAGL0L02167g		CAGL0H07227g		CAGL0E02315g						CAGL0L09086g
CAGL0L03377g		CAGL0I00116g		CAGL0E02519g						CAGL0L09108g
CAGL0L04664g		CAGL0I01430g		CAGL0E02651g						CAGL0L10868g
CAGL0L04686g		CAGL0I02706g		CAGL0E03003g						CAGL0M02915g
CAGL0L05324g		CAGL0I04796g		CAGL0E03267g						CAGL0M03465g
CAGL0L05742g		CAGL0I04994g		CAGL0E03366g						CAGL0M03971g
CAGL0L06666g		CAGL0J00847g		CAGL0E04334g						CAGL0M05533g
CAGL0L10186g		CAGL0J02948g		CAGL0E06072g						CAGL0M07293g
CAGL0L10362g		CAGL0J03190g		CAGL0E06358g						CAGL0M12551g
CAGL0L11902g		CAGL0J03300g		CAGL0E06380g
CAGL0M01628g		CAGL0J04136g		CAGL0E06424g
CAGL0M03399g		CAGL0J05830g		CAGL0F00116g
CAGL0M03839g		CAGL0J06380g		CAGL0F00187g
CAGL0M06347g		CAGL0J06622g		CAGL0F01111g
CAGL0M12100g		CAGL0J06930g		CAGL0F01793g
CAGL0M12793g		CAGL0J09790g		CAGL0F01969g
CAGL0A00363g		CAGL0J11330g		CAGL0F02167g
CAGL0A01826g		CAGL0J11858g		CAGL0F03883g
CAGL0A01870g		CAGL0K01133g		CAGL0F04125g
CAGL0A02321g		CAGL0K01243g		CAGL0F05687g
CAGL0A04257g		CAGL0K01375g		CAGL0F05841g
CAGL0A04499g		CAGL0K01529g		CAGL0F05929g
CAGL0B00792g		CAGL0K04653g		CAGL0F06413g
CAGL0B01507g		CAGL0K06501g		CAGL0F06589g
CAGL0B01947g		CAGL0K07942g		CAGL0F07953g
CAGL0B02563g		CAGL0K10164g		CAGL0F08085g
CAGL0B02860g		CAGL0K10736g		CAGL0F09207g
CAGL0B02882g		CAGL0L01573g		CAGL0G01210g
CAGL0B03465g		CAGL0L06842g		CAGL0G01254g
CAGL0B03509g		CAGL0L10406g		CAGL0G01452g
CAGL0B03839g		CAGL0L10428g		CAGL0G01474g
CAGL0B03993g		CAGL0L10494g		CAGL0G02057g
CAGL0B04169g		CAGL0M00792g		CAGL0G03905g
CAGL0B04323g		CAGL0M00902g		CAGL0G04389g
CAGL0C02739g		CAGL0M03377g		CAGL0G04631g
CAGL0C03223g		CAGL0M04367g		CAGL0G05093g
CAGL0C03289g		CAGL0M07513g		CAGL0G05610g
CAGL0C03443g		CAGL0M08382g		CAGL0G05962g
CAGL0C04191g		CAGL0M08536g		CAGL0G06006g
CAGL0C04587g		CAGL0M09317g		CAGL0G06028g
CAGL0C04785g		CAGL0M09581g		CAGL0G06050g
CAGL0C04873g		CAGL0M12001g		CAGL0G08019g
CAGL0C05115g		CAGL0M12749g		CAGL0G08954g
CAGL0D00132g				CAGL0G09064g
CAGL0D00220g				CAGL0G09515g
CAGL0D00352g				CAGL0G09691g
CAGL0D00748g				CAGL0G09955g
CAGL0D01584g				CAGL0H00396g
CAGL0D02134g				CAGL0H00572g
CAGL0D05280g				CAGL0H00594g
CAGL0D05434g				CAGL0H00704g
CAGL0D05588g				CAGL0H00825g
CAGL0D05874g				CAGL0H01375g
CAGL0D06050g				CAGL0H02255g
CAGL0D06688g				CAGL0H02343g
CAGL0E01067g				CAGL0H02497g
CAGL0E01287g				CAGL0H03201g
CAGL0E01595g				CAGL0H03795g
CAGL0E01815g				CAGL0H04037g
CAGL0E01837g				CAGL0H04983g
CAGL0E01859g				CAGL0H05005g
CAGL0E01881g				CAGL0H05203g
CAGL0E01925g				CAGL0H05445g
CAGL0E02233g				CAGL0H06237g
CAGL0E02343g				CAGL0H06809g
CAGL0E02409g				CAGL0H07337g
CAGL0E03047g				CAGL0H07997g
CAGL0E03355g				CAGL0H08261g
CAGL0E03762g				CAGL0H08305g
CAGL0E04224g				CAGL0H08327g
CAGL0E05148g				CAGL0H08712g
CAGL0E05478g				CAGL0H09966g
CAGL0E05676g				CAGL0I00374g
CAGL0E05874g				CAGL0I00418g
CAGL0E05962g				CAGL0I00484g
CAGL0E05984g				CAGL0I00902g
CAGL0E06292g				CAGL0I01276g
CAGL0F00209g				CAGL0I02178g
CAGL0F00407g				CAGL0I02530g
CAGL0F02101g				CAGL0I03080g
CAGL0F02431g				CAGL0I03564g
CAGL0F02541g				CAGL0I03784g
CAGL0F02717g				CAGL0I04070g
CAGL0F02849g				CAGL0I04444g
CAGL0F03267g				CAGL0I04554g
CAGL0F03399g				CAGL0I05522g
CAGL0F04499g				CAGL0I05742g
CAGL0F04521g				CAGL0I06743g
CAGL0F04565g				CAGL0I07315g
CAGL0F06501g				CAGL0I07469g
CAGL0F06809g				CAGL0I07491g
CAGL0F06875g				CAGL0I07953g
CAGL0F07359g				CAGL0I08591g
CAGL0F07403g				CAGL0I09009g
CAGL0F07645g				CAGL0I09284g
CAGL0F07777g				CAGL0I09856g
CAGL0F08129g				CAGL0I10923g
CAGL0F08833g				CAGL0J01441g
CAGL0G00484g				CAGL0J01463g
CAGL0G01320g				CAGL0J02244g
CAGL0G02453g				CAGL0J02398g
CAGL0G02585g				CAGL0J02530g
CAGL0G02717g				CAGL0J02684g
CAGL0G04433g				CAGL0J02904g
CAGL0G05269g				CAGL0J02970g
CAGL0G05544g				CAGL0J03080g
CAGL0G05698g				CAGL0J03520g
CAGL0G05720g				CAGL0J03608g
CAGL0G05742g				CAGL0J03762g
CAGL0G06248g				CAGL0J03806g
CAGL0G08624g				CAGL0J03916g
CAGL0G08646g				CAGL0J03960g
CAGL0G08778g				CAGL0J04048g
CAGL0G10021g				CAGL0J04554g
CAGL0H01089g				CAGL0J07282g
CAGL0H01419g				CAGL0J07876g
CAGL0H02189g				CAGL0J08613g
CAGL0H02519g				CAGL0J08822g
CAGL0H02541g				CAGL0J09262g
CAGL0H02585g				CAGL0J09328g
CAGL0H02937g				CAGL0J09416g
CAGL0H03399g				CAGL0J09900g
CAGL0H03465g				CAGL0J11110g
CAGL0H04851g				CAGL0J11176g
CAGL0H05247g				CAGL0J11308g
CAGL0H05621g				CAGL0J11990g
CAGL0H06853g				CAGL0J12034g
CAGL0H06985g				CAGL0K01661g
CAGL0H08063g				CAGL0K01705g
CAGL0H08151g				CAGL0K01771g
CAGL0H08822g				CAGL0K02277g
CAGL0H10120g				CAGL0K02585g
CAGL0H10142g				CAGL0K03047g
CAGL0I01980g				CAGL0K03157g
CAGL0I02354g				CAGL0K04125g
CAGL0I02398g				CAGL0K04697g
CAGL0I03190g				CAGL0K05357g
CAGL0I03344g				CAGL0K05665g
CAGL0I03608g				CAGL0K05687g
CAGL0I06050g				CAGL0K06105g
CAGL0I07689g				CAGL0K06380g
CAGL0I07711g				CAGL0K07111g
CAGL0I07931g				CAGL0K07205g
CAGL0I08547g				CAGL0K07392g
CAGL0I08987g				CAGL0K07436g
CAGL0I09152g				CAGL0K07458g
CAGL0I09592g				CAGL0K07480g
CAGL0I09702g				CAGL0K07634g
CAGL0I09724g				CAGL0K07678g
CAGL0I10560g				CAGL0K07876g
CAGL0I10670g				CAGL0K08206g
CAGL0I10791g				CAGL0K08536g
CAGL0J00275g				CAGL0K10274g
CAGL0J00385g				CAGL0K11946g
CAGL0J00429g				CAGL0K12100g
CAGL0J00561g				CAGL0L00205g
CAGL0J01045g				CAGL0L00429g
CAGL0J03058g				CAGL0L00671g
CAGL0J03344g				CAGL0L00803g
CAGL0J04576g				CAGL0L02343g
CAGL0J04884g				CAGL0L02761g
CAGL0J05698g				CAGL0L02937g
CAGL0J05984g				CAGL0L03696g
CAGL0J06402g				CAGL0L05038g
CAGL0J07700g				CAGL0L05588g
CAGL0J09460g				CAGL0L06270g
CAGL0J10252g				CAGL0L06512g
CAGL0J10494g				CAGL0L06776g
CAGL0J10890g				CAGL0L06864g
CAGL0J10912g				CAGL0L07898g
CAGL0J11242g				CAGL0L08547g
CAGL0J11550g				CAGL0L09493g
CAGL0J11792g				CAGL0L09999g
CAGL0K01155g				CAGL0L10538g
CAGL0K01551g				CAGL0L11990g
CAGL0K02211g				CAGL0L12254g
CAGL0K02233g				CAGL0L12518g
CAGL0K02629g				CAGL0L13392g
CAGL0K03069g				CAGL0M00550g
CAGL0K03267g				CAGL0M03245g
CAGL0K03465g				CAGL0M04059g
CAGL0K05137g				CAGL0M04499g
CAGL0K06171g				CAGL0M04565g
CAGL0K07007g				CAGL0M04620g
CAGL0K07700g				CAGL0M04939g
CAGL0K07788g				CAGL0M05401g
CAGL0K08360g				CAGL0M05995g
CAGL0K09460g				CAGL0M06721g
CAGL0K09922g				CAGL0M06765g
CAGL0K10362g				CAGL0M06897g
CAGL0K10714g				CAGL0M07447g
CAGL0K10978g				CAGL0M08184g
CAGL0K12804g				CAGL0M08558g
CAGL0L00583g				CAGL0M09207g
CAGL0L01089g				CAGL0M10153g
CAGL0L02079g				CAGL0M10235g
CAGL0L03025g				CAGL0M11000g
CAGL0L03047g				CAGL0M11242g
CAGL0L03828g				CAGL0M12188g
CAGL0L03843g				CAGL0M12210g
CAGL0L03846g				CAGL0M12837g
CAGL0L03872g				CAGL0M13189g
CAGL0L04026g				CAGL0M13266g
CAGL0L04708g				CAGL0M13651g
CAGL0L04950g				CAGL0M14025g
CAGL0L05434g				CAGL0M14113g
CAGL0L05566g				CaglfMp04
CAGL0L05720g
CAGL0L05786g
CAGL0L06072g
CAGL0L07766g
CAGL0L09251g
CAGL0L10582g
CAGL0L10890g
CAGL0L11088g
CAGL0L13068g
CAGL0M00374g
CAGL0M01056g
CAGL0M01210g
CAGL0M01430g
CAGL0M01716g
CAGL0M02167g
CAGL0M02387g
CAGL0M02409g
CAGL0M03025g
CAGL0M03949g
CAGL0M04675g
CAGL0M04763g
CAGL0M05159g
CAGL0M05445g
CAGL0M06369g
CAGL0M07227g
CAGL0M07634g
CAGL0M09020g
CAGL0M10219g
CAGL0M11638g
CAGL0M11660g
CAGL0M12430g
CAGL0M12947g
CAGL0M14047g
